# Supplementary material for: Association of Changes in Relevant Indicators With Cardiovascular Disease and Osteoporosis in Perimenopausal and Postmenopausal Women
Source: Food Sci Nutr. 2024 Nov 6;12(12):10296–305. doi: 10.1002/fsn3.4512 (PMC11666984; doi:10.1002/fsn3.4512)
Supplement: Supplementary file 1 — Table S1 Original data of 773 perimenopausal and postmenopausal women. [file FSN3-12-10296-s002.xlsx]

## Sheet: Sheet1
Original data of 773 perimenopausal and postmenopausal women
Age	Stages of menopause (1= perimenopause, 2= postmenopause)	Height	Weight	BMI	WC	HC	WC/HC	Blood pressure (mmHg)	Total body fat percentage	Total body fat distribution	L2-L4(BMD)	T1	Neck of femur(BMD)	T2	TC	TG	HDL-Ch	LDL-Ch	FPG	OGTT	FSH	LH	E2	P	T	PRL
40	1	1.5	44.8	19.9111	67	85	0.788235	124／84	27.9	83	0.762	-3.1	0.656	-2.3	5.92	0.62	2.6	2.89	5.3	5.5	13.8	4.4	67.8	0.44	0.57	9.5
40	1	1.49	49.2	22.1612	66	86	0.767442	133／86	32.1	106	0.895	-2	0.696	-1.9	4.32	0.72	1.66	2.29	5	7.6	22.8	16.2	70.8	0.86	0.2	3.9
40	1	1.425	51.6	25.4109	75	94	0.797872	130／82	36.2	131	0.916	-1.8	0.863	-0.6	5.23	1.81	1.43	3.59	5.17	6.01	47.2	14.2	37.8	0.58	0.37	16
40	1	1.51	47	20.6131	78	91	0.857143	098／66	29.9	93	0.931	-1.7	0.652	-2.3	5.01	1.15	1.32	3.24	9.01	7.8	0.2	0.1	5	0.03	0.2	8.68
40	1	1.55	53.7	22.3517	77	92	0.836957	123／79	32.7	113	0.96	-1.5	0.779	-1.3	7.01	2.58	1.53	5.03	4.1	5.6	4.8	1.8	145.4	0.15	0.1	10.4
40	1	1.585	54.4	21.6541	71	91	0.78022	099／59	30	103	0.969	-1.4	0.79	-1.2	3.09	0.62	1.39	1.39	4.78	4.67	11.6	4.4	32.9	0.59	0.11	13.5
40	1	1.573	50.5	20.4096	75	85	0.882353	120／84	29.4	94	0.97	-1.4	0.697	-1.9	3.96	0.72	1.96	1.7	5.1	4	52.8	43	12.3	0.42	0.61	6.8
40	1	1.53	55.5	23.7088	79	93	0.849462	131／76	33.6	122	0.996	-1.1	0.966	0.3	3.86	0.54	1.84	1.54	5.8	5.71	30.2	18.3	37	0.15	0.1	3.9
40	1	1.54	56.1	23.6549	75	86	0.872093	128／82	34.1	124	0.998	-1.1	0.88	-0.4	5.31	2.56	1.36	3.21	6.2	7.8	43.3	14.1	11.8	0.63	0.21	8.8
40	1	1.505	52.4	23.1344	77	87	0.885057	112／76	33.1	115	1.007	-1.1	0.76	-1.4	4.65	0.57	1.7	2.58	4.9	6.3	12.5	1.2	21.2	0.41	0.35	12.1
40	1	1.54	62.8	26.48	81	97	0.835052	115／73	36.6	149	1.03	-0.9	0.889	-0.3	4.87	0.88	1.65	2.52	5.1	6.7	8.6	5.6	72.2	3.33	0.27	7.6
40	1	1.55	56.2	23.3923	75	94	0.797872	105／72	32.7	119	1.041	-0.8	0.709	-1.8	4.72	0.71	1.78	2.78	5.24	5.28	10.4	4.1	127.8	0.29	0.45	7.8
40	1	1.495	51	22.8185	78	91	0.857143	112／82	33.1	113	1.047	-0.6	0.704	-1.2	6.88	1.83	1.81	4.32	5.66	7.48	68.4	21.8	22.2	0.53	0.48	17.1
40	1	1.495	53.7	24.0266	72	89	0.808989	096／57	32.9	118	1.055	-0.7	0.697	-1.9	4.42	0.82	1.76	2.39	4.6	5.7	3.7	2.7	274.5	0.15	0.44	8.9
40	1	1.62	60.1	22.9005	76	93	0.817204	111／70	34.1	126	1.06	-0.6	0.933	0	4.48	0.82	1.55	2.54	4.7	6.1	9.1	6.7	34.5	0.35	0.28	18
40	1	1.661	58.3	21.1314	72	88	0.818182	105／69	31.2	109	1.068	-0.5	0.836	-0.8	5.25	2.11	1.63	3.09	4.9	7.3	11.8	7.7	204.8	0.43	0.3	5.2
40	1	1.535	43.7	18.5466	66	79	0.835443	110／78	73	25.6	1.077	-0.5	0.707	-1.9	4.12	0.58	1.7	2.35	5.45	5.36	23.8	31.1	148.1	1.03	0.39	11.8
40	1	1.565	59	24.0893	74	93	0.795699	113／77	34.2	129	1.077	-0.5	1.099	1.4	3.71	0.6	1.46	2.25	5.03	4.7	4.9	1.8	273.8	1.81	0.17	11
40	1	1.606	71.9	27.8765	86	98	0.877551	098／67	41.6	186	1.107	-0.2	1.002	0.6	4.29	1.77	1.13	2.25	4.5	7.3	73.7	30.6	11.25	0.32	0.07	9.03
40	1	1.64	72.5	26.9557	90	103	0.873786	122／84	40.7	180	1.117	-0.1	0.942	0.1	4.06	1.97	1.55	2.23	6.84	6.3	64.1	41.7	23.9	0.34	0.25	9.4
40	1	1.506	48.8	21.5164	73	87	0.83908	095／63	30.3	98	1.119	-0.1	0.853	-0.6	5.62	1.35	1.83	4.12	5.2	5.5	9.8	5.2	52.3	0.3	0.18	13.6
40	1	1.595	59.4	23.3488	79	95	0.831579	110／68	33	123	1.138	0	0.981	0.4	4.81	0.73	2.2	2.6	5.05	5.2	9.2	2.8	72.6	0.35	0.28	11.4
40	1	1.545	49.7	20.8209	86	98	0.877551	109／68	28.6	92	1.14	0.1	0.881	-0.4	5.51	1.2	2.13	2.55	5	5.8	55.3	25.9	60.2	0.2	0.56	5.5
40	1	1.58	61.2	24.5153	77	92	0.836957	114／76	35.3	137	1.156	0.2	0.822	-0.9	5.4	1.9	1.5	3.2	4.6	5.6	24.2	9.4	23.3	0.51	0.4	2.61
40	1	1.55	44.4	18.4807	64	82	0.780488	106／63	25.5	73	1.16	0.2	0.704	-1.9	4.15	0.86	2.11	1.41	4.8	5.1	16.4	13.8	142.3	0.7	0.12	12.9
40	1	1.534	54	22.9479	74	90	0.822222	148／105	32.5	114	1.164	0.3	0.878	-0.4	4.1	0.78	1.57	2.06	5.25	4.05	43.6	28.2	59.8	0.25	0.24	6.2
40	1	1.62	56.8	21.643	68	82	0.829268	106／72	30.4	107	1.19	0.5	0.906	-0.2	5.39	0.78	2.33	2.69	5.4	4.9	18	18.4	90.6	0.62	0.24	9.7
40	1	1.672	81.6	29.1889	94	111	0.846847	103／71	46.9	229	1.193	0.5	0.977	0.4	4.26	0.69	2.17	2.47	4.9	7.4	61.9	38	41.5	1.19	0.25	7.3
40	1	1.59	55.4	21.9137	79	95	0.831579	105／77	31.2	109	1.208	0.6	0.979	0.4	4.57	0.86	1.57	2.97	5.41	5.84	119.5	70.5	54.3	0.43	0.45	10.8
40	1	1.48	44.6	20.3616	63	80	0.7875	122／72	28.2	85	1.211	0.6	0.772	-1.3	5.33	1.91	1.53	3.69	5	5.1	3.1	6.4	331.1	0.38	0.36	8.1
40	1	1.53	45.6	19.4797	68	79	0.860759	072／53	27.6	82	1.216	0.8	0.957	0.2	5.07	1.66	1.23	3.35	5.2	5.6	27.5	21.1	218.5	0.63	0.66	12.2
40	1	1.591	65.6	25.9157	68	82	0.829268	132／88	37.3	154	1.219	0.7	0.874	-0.5	4.55	0.99	1.53	2.86	5.3	7.7	8.9	3.8	36.7	0.58	0.42	8.4
40	1	1.561	54.7	22.4482	70	90	0.777778	112／79	32.4	113	1.221	0.7	0.767	-1.4	3.84	1.33	1.65	1.92	4.8	7.4	8.7	2.4	53.4	0.38	0.1	10.6
40	1	1.58	57	22.8329	81	92	0.880435	132／87	33.4	121	1.235	0.8	0.85	-0.7	5.22	1.15	2.04	2.91	5.84	8.79	9.2	3	65.9	3.68	0.35	7.9
40	1	1.567	59.5	24.2314	70	88	0.795455	118／85	35.2	134	1.262	1.1	0.922	-0.1	4.56	0.91	1.83	2.35	5.3	6.5	4.8	2.6	95.3	0.16	0.26	10.3
40	1	1.512	45.6	19.9463	63.5	81	0.783951	104／72	28.3	85	1.286	1.3	0.898	-0.3	4.44	0.7	1.91	2	4.8	5.64	12.7	35.9	265.5	0.95	0.17	9.3
40	1	1.626	58.9	22.2779	71	91	0.78022	114／66	33.8	122	1.291	1.3	1.06	1.1	4.57	0.97	1.38	3.11	5.9	5.8	53	26.7	68.8	0.15	0.1	7.2
40	1	1.52	66.6	28.8262	82	104	0.788462	113／83	41.9	183	1.302	1.4	1.2	2.2	4.68	1.17	1.4	2.72	5.3	6.7	71.3	7.4	5.8	4.33	0.53	17.9
40	1	1.56	62.1	25.5178	81	94	0.861702	120／87	37.1	148	1.36	1.9	1.099	1.4	3.98	1.9	0.9	2.49	5.01	9.63	4.4	3.1	166.9	0.17	0.37	14
40	1	1.495	60.2	26.9348	78	98	0.795918	134／88	37.8	152	1.373	2	1.053	1	4.74	1.27	1.11	3.7	5.31	8.05	4.6	2.7	96.1	0.34	0.35	6.2
40	1	1.495	50.1	22.4159	69	85	0.811765	115／73	31.5	106	1.386	2.1	1.071	1.2	5.61	2.76	1.89	3.52	5.02	9.1	6.7	14	11.8	0.28	0.42	6.7
40	1	1.531	58.8	25.0857	77	94	0.819149	106／72	34.7	133	1.487	2.9	1.228	2.5	4.32	1.73	1.48	2.42	4.4	9.7	27.5	20.8	80.4	0.21	0.41	8.4
40	1	1.572	51.9	21.0021	68	88	0.772727	113／78	30.1	99	1.284	0.5	1.024	-1.3	4.72	0.58	1.87	2.58	5.1	10.2	73	7.4	34.3	0.33	0.39	9.3
40	1	1.55	49.8	20.7284	67	83	0.807229	136／85	29.3	94	1.288	0.6	1.013	0.2	5.05	1.36	1.78	2.98	5.2	5.8	70.4	74.6	117.3	0.26	0.44	3
40	1	1.562	62.5	25.6164	76	91	0.835165	100／74	37.1	148	1.288	0.6	0.862	-0.5	8.24	1.49	1.79	5.59	4.5	5.6	50.8	20.2	29.9	0.15	0.1	5.9
40	1	1.562	64.5	22.8329	69	90	0.766667	115／77	33.8	121	1.298	0.6	0.966	-1.4	5.89	1.66	1.19	3.76	5.08	5.9	20.2	12.7	44.1	0.15	0.1	6.4
41	1	1.55	53.9	22.435	70	86	0.813953	114／71	31.9	111	1.3	0.7	1.039	-0.7	5.31	2.01	1.31	3.17	4.92	5.8	57	29.7	16.44	0.25	0.23	18.04
41	1	1.531	64.4	27.4749	86	101	0.851485	101／53	39.3	165	0.879	-2.1	0.978	-0.1	5.13	1.29	1.61	2.66	5.62	7.42	2.9	1.8	300.6	0.22	0.46	7.6
41	1	1.51	50.7	22.2359	67	81	0.82716	110／75	31.9	107	0.913	-1.8	0.957	0.2	4.94	1.28	1.59	2.87	5.16	6.03	48.9	28.4	41.9	0.51	0.26	10.9
41	1	1.64	54.9	20.412	68	87	0.781609	110／72	29.1	97	0.936	-1.6	0.813	-1	4.15	1.1	1.54	2.18	5.1	3.7	11.3	9.3	46.8	0.2	0.34	6.5
41	1	1.45	44.7	21.2604	76	87	0.873563	107／72	29	89	0.951	-1.5	0.81	-1	4.37	0.95	1.86	2.05	5.62	6	108.7	30.4	23.1	0.18	0.22	9.8
41	1	1.495	51.9	23.2212	76	92	0.826087	122／89	33.5	116	0.981	-1.3	0.847	-0.7	5.23	0.89	1.96	2.98	5.57	6.14	45.3	18.9	14.7	0.34	0.17	5.1
41	1	1.55	53.9	22.435	74	86	0.860465	112／82	31.7	105	0.988	-1.2	0.773	-1.3	4.4	0.45	1.63	2.92	5.29	5.57	7.5	19.9	348.5	0.35	0.32	7
41	1	1.574	48.1	19.4149	70	83	0.843373	124／83	27.5	84	1.002	-1.1	1.017	0.7	4.98	1.72	1.46	2.57	5.5	6.5	148.8	66.3	19.3	0.39	0.43	31.6
41	1	1.485	51.7	23.4443	71	87	0.816092	129／86	33.8	118	1.015	-1	0.802	-1.1	4.79	1.5	1.39	2.84	4.6	5.7	66.5	26.1	57.5	0.18	0.44	3.5
41	1	1.47	53.7	24.8508	78	93	0.83871	134／78	34.5	126	1.035	-0.8	0.857	-0.6	6.51	13.65	0.92	2.65	5.43	11.6	6	4	207.7	0.26	0.51	6
41	1	1.57	66.4	26.9382	86	100	0.86	114／78	39.8	168	1.046	-0.7	0.978	0.4	6.19	7.16	0.95	2.34	5.5	5.7	5.6	2.9	128.4	0.38	0.27	11.5
41	1	1.56	52.4	21.5319	74	90	0.822222	101／70	31.4	105	1.054	-0.7	0.732	-1.6	3.89	1.23	1.41	2.26	5.1	5.5	28.1	28.1	159.5	0.85	0.21	7.1
41	1	1.57	61.3	24.8692	85	96	0.885417	110／74	36.4	142	1.055	-0.7	1.109	1.5	5.45	1.56	1.35	3.76	5.9	6.59	5.3	2.7	61.2	0.31	0.21	6.9
41	1	1.59	50.9	20.1337	68	77	0.883117	118／84	30	96	1.056	-0.7	0.893	-0.6	4.04	0.89	1.3	2.65	4.4	4.9	24.1	4.4	24.4	0.27	0.1	9.3
41	1	1.65	57	20.9366	70	90	0.777778	130／89	31	107	1.065	-0.6	0.75	-1.5	4.59	0.69	2.36	1.94	4.9	5.6	22.8		11.8	0.38	0.24	5.5
41	1	1.52	57.1	24.7143	75	92	0.815217	123／81	35.4	133	1.067	-0.6	0.862	-0.6	3.99	0.78	1.33	2.04	4.3	5.1	5.7	2.6	112.7	0.15	0.14	11.9
41	1	1.5	62	27.5556	87	100	0.87	115／82	39.5	163	1.07	-0.5	0.962	0.3	4.76	1.44	1.21	4	5.04	5.07	20.1	23.5	116	0.81	0.32	22.8
41	1	1.49	44.2	19.909	67	85	0.788235	111／74	28.5	84	1.071	-0.5	0.789	-1.2	5.43	0.8	3.02	2.28	6.19	5	34.4	27.2	131.9	1.05	0.39	7.2
41	1	1.58	55	22.0317	83	89	0.932584	149／102	30.9	108	1.086	-0.4	0.903	-0.2	3.97	0.66	1.68	2.04	4.91	6.11	14.3	12.4	91.2	0.22	0.24	7.1
41	1	1.556	45.1	18.6276	68	84	0.809524	110／74	26.4	77	1.088	-0.4	0.822	-0.9	4.82	1	1.98	2.56	4.78	4.5	104.9	46.1	11.8	0.28	0.35	7.3
41	1	1.47	48.7	22.5369	70	86	0.813953	110／67	31.8	105	1.092	-0.3	0.915	-0.1	4.17	0.84	1.34	2.59	5.1	7.1	7.9	7.8	168.7	0.16	0.43	10.6
41	1	1.575	57.8	23.3006	74	89	0.831461	126／82	33.7	124	1.093	-0.3	0.944	0.1	4.35	0.82	1.41	2.72	5.8	9.4	4.7	1.6	67.7	4.81	0.16	11.5
41	1	1.575	47.8	19.2693	66	80	0.825	119／75	27.7	84	1.101	-0.3	0.822	-0.9	4.01	1.25	1.65	2.05	5.8	7	47.6	21.5	55.3	0.34	0.23	9.8
41	1	1.65	53	19.4674	64	85	0.752941	105／71	29.1	93	1.115	-0.2	0.876	-0.4	4.86	0.66	2.19	2.41	4.7	4.9	45.9	27	22.4	0.68	0.33	23.5
41	1	1.56	62.1	25.5178	70	86	0.813953	129／84	37.4	149	1.12	-0.1	0.964	0.3	4.17	1.09	1.39	2.49	5.2	8.3	5.3	7.3	69.8	0.3	0.29	8.9
41	1	1.585	74.7	29.7346	90	103	0.873786	130／82	44.4	209	1.124	-0.1	1.058	1.1	4.61	1.32	0.89	2.96	5.32	6.07	74.6	37.1	41.8	0.67	0.34	7.3
41	1	1.48	54.7	24.9726	81	94	0.861702	153／110	35.4	131	1.125	-0.1	0.86	-0.6	3.61	0.79	1.66	1.7	4.6	7.44	10.9	16.2	490.2	0.4	0.59	12.6
41	1	1.545	46.1	19.3127	70	83	0.843373	101／66	26.5	79	1.13	0	0.855	-0.6	3.8	0.63	1.76	1.33	5.14	5.38	5.1	4	119.8	7.3	0.44	12.3
41	1	1.66	58.8	21.3384	84	96	0.875	116／63	32	113	1.135	0	0.883	-0.4	3.82	0.79	1.64	1.58	5.42	6.94	49.9	90.7	228.6	0.38	0.24	17.5
41	1	1.615	51.2	19.6302	68	87	0.781609	122／77	28.1	89	1.167	0.3	0.991	0.5	4.01	0.82	1.15	2.15	5.2	4.9	13	4.5	27	1.96	0.39	12.8
41	1	1.63	61.2	23.0344	76	93	0.817204	119／72	34	128	1.173	0.3	1.044	0.9	3.83	1.06	1.43	2.11	5.3	5.3	38.5	75	139.7	0.7	0.2	13.3
41	1	1.59	61.3	24.2475	72	94	0.765957	119／80	36.4	140	1.177	0.4	1.097	1.4	4.75	1.24	1.37	2.39	5.8	6.2	44.8	12.5	14.6	0.15	0.16	6.4
41	1	1.552	51.7	21.4638	78	90	0.866667	118／81	30.5	102	1.181	0.4	1.01	0.7	5.11	1.54	1.08	3.2	5.84	7.02	37.5	32.6	89.8	0.47	0.3	7
41	1	1.56	55	22.6003	69	86.5	0.797688	110／70	44.4	109	1.185	0.4	0.897	-0.3	4.15	0.93	1.38	2.25	5.63	6.8	93.2	32.7	17.1	0.48	0.32	4.2
41	1	1.56	55.3	22.7235	74	89	0.831461	100／61	33.6	119	1.229	0.8	1.001	0.6	3.99	0.55	1.58	2.42	5.09	7.16	8.4	5.6	53.2	0.52	0.51	16.4
41	1	1.552	53.8	22.3357	74	94	0.787234	102／66	32.3	112	1.243	1.1	1.214	2.4	3.86	0.99	1.64	1.58	4	8.2	21	12.1	60.1	0.15	0.27	11.1
41	1	1.57	60.1	24.3823	74	92	0.804348	116／77	36	138	1.248	1.1	0.819	-0.9	5.83	0.87	2.01	3.46	7.5	16.5	53.1	30.2	13.9	0.15	0.14	5.3
41	1	1.5	57.6	25.6	92	96	0.958333	115／71	37	142	1.252	1.4	0.957	0.2	5.33	1.29	1.55	3.42	5.9	10.5	5.7	4.6	120.7	4.4	0.47	8.4
41	1	1.55	53.9	22.435	70	86	0.813953	116／63	28.2	87	1.266	1.1	1.204	2.3	3.84	1.19	1.48	2.47	5.5	6.6	102.8	44.5	27.1	0.34	0.17	9.13
41	1	1.496	62.7	28.0159	85	95	0.894737	151／101	40.4	169	1.266	1.1	1.059	1.1	5.66	1.77	1.53	3.26	5.4	7.9	10.5	3.8	44.2	0.21	0.13	11.9
41	1	1.575	54.9	22.1315	70	86	0.813953	134／94	32.7	114	1.272	1.2	1.036	0.9	4.79	1.69	1.41	2.56	5	7.2	33.4	33.4	128.1	1.1	0.28	8.2
41	1	1.53	51.6	22.0428	65	84	0.77381	135／96	30.5	103	1.277	1.2	0.99	0.5	5.24	0.66	1.26	3.19	4.27	7.3	22.1	31.12	129.8	0.15	0.38	11.5
41	1	1.65	58.7	21.5611	76	94	0.808511	101／64	28.3	98	1.324	1.6	1.214	2.4	3.84	0.74	1.08	2.16	5.08	5.29	2.9	1.6	134.2	1.52	0.32	46.8
41	1	1.57	49.3	20.0008	63	82	0.768293	090／58	26.2	82	1.328	1.6	1.025	0.8	3.86	0.81	1.57	1.83	5.1	5.4	13	1.7	21	0.41	0.13	8.8
41	1	1.59	55.8	22.0719	72	90	0.8	106／65	31.1	109	1.329	1.6	1.158	1.9	4.93	1.24	1.61	2.99	5.32	9.64	7.2	4.6	231.6	0.29	0.36	7.6
41	1	1.65	64.2	23.5813	77	94	0.819149	122／86	35.2	137	1.364	1.9	1.113	1.5	5.64	1.8	1.16	4.2	5.16	5.51	3.7	1.6	288.6	0.15	0.4	14.9
41	1	1.525	47.2	20.2956	65	83	0.783133	108／83	28.3	88	1.36148	1.4	1.12419	-0.2	4.05	0.81	1.8	1.6	4.9	8.6	53.6	30.6	62.3	0.15	0.41	6
41	1	1.64	53.9	20.0402	76	94	0.808511	101／64	28.7	94	1.37382	1.1	1.13481	-0.9	5.17	0.78	2.72	1.73	5	5.6	52.8	59.6	141.8	0.37	0.55	13.5
41	1	1.54	53.4	22.5164	72	84	0.857143	107／69	32	111	1.38616	1.1	1.14544	-0.4	4.59	0.68	2.15	1.78	5.1	5.2	49.4	35.3	59.6	0.23	0.42	8.4
41	1	1.55	45.3	18.8554	67	80	0.8375	100／69	27.1	79	1.3985	1.2	1.15607	0.5	5.11	0.87	1.8	3.11	4.6	4.8	42.2	9.3	27.8	0.27	0.32	5.6
41	1	1.531	51	21.758	68	85	0.8	111／82	29.9	100	1.41085	1.2	1.1667	0.9	3.91	0.56	1.64	1.98	4.71	4.7	38.6	11.1	27	0.46	0.41	11.8
41	1	1.54	47.1	19.86	67	87	0.770115	101／71	29.2	89	1.42319	1.6	1.17733	-0.3	6.9	2.91	1.31	4.31	5.17	4.6	37.1	21.9	28	0.55	0.23	6.6
41	1	1.6	56.6	22.1094	71	91	0.78022	112／72	31.6	112	1.43553	1.6	1.18796	-2.1	4.22	0.71	1.99	2.74	5.39	4.8	33.4	16.7	83.1	0.27	0.66	5.6
41	1	1.58	49.1	19.6683	63	87	0.724138	127／76	28.2	87	1.44788	1.6	1.19859	-0.9	4.96	0.98	1.54	3.83	4.6	3.3	28.8	12.4	65.1	0.17	0.11	4.3
41	1	1.505	48.9	21.5892	77	87	0.885057	136／87	30.3	99	1.46022	-1.6	1.20922	0.1	4.76	2.48	1.64	2.65	5.6	8.5	18.5	12.1	111.8	0.88	0.49	15.1
41	1	1.495	57.8	25.861	79	96	0.822917	128／84	37	143	1.47256	-1.5	1.21985	-1.5	3.74	1.01	1.8	1.51	4.8	5.2	17	6.1	86.9	0.26	0.48	5.2
41	1	1.565	54	22.0478	72	89	0.808989	119／80	32.6	112	1.4849	-1.3	1.23048	-2.7	5.74	1.25	1.3	3.82	4.5	6.3	16.9	6.4	74.5	0.99	0.1	7.2
41	1	1.561	55.2	22.6534	72	90	0.8	110／70	31.9	113	1.49725	-1.2	1.24111	-0.2	4.63	1.49	1.33	2.94	5.2	5.9	5.8	3	72.8	0.34	0.35	6.7
41	1	1.61	51.5	19.8681	67	83	0.807229	105／64	28.1	90	1.50959	-1.2	1.25174	-0.3	4.06	0.42	1.71	2.4	5.34	5.13	5.7	6.8	518.3	0.4	0.42	16.1
41	1	1.55	53.9	22.435	71	84	0.845238	108／81	32.1	112	1.52193	-1.6	1.26237	0.5	4.1	0.9	1.39	2.53	5.5	6.68	2.6	2.7	94.3	9.84	0.49	40.5
42	1	1.57	53.8	21.8264	75	88	0.852273	111／81	31.3	107	0.842	-2.4	0.652	-2.3	4.11	0.61	1.26	3.3	5.74	7.1	90.3	41.8	41.4	0.27	0.47	9.4
42	1	1.535	53.8	22.8331	69	88	0.784091	132／85	33.3	117	0.944	-1.6	0.749	-1.5	4.25	1.64	2.95	0.93	4.5	6.5	35.1	29.4	96.3	0.86	0.2	7.4
42	1	1.565	52	21.2312	64	82	0.780488	116／87	30	100	0.946	-1.6	0.69	-2	3.66	0.91	1.94	1.39	4.7	6.4	57.5	57.6	77.2	0.16	0.67	10.8
42	1	1.515	63.8	27.7968	93	98	0.94898	159／104	40.1	169	0.948	-1.6	0.748	-1.5	6.54	1.97	1.29	4.72	5.77	6.4	9.7	5	43	0.75	0.66	45.5
42	1	1.455	40.1	18.9417	65	87	0.747126	096／75	27.3	75	0.96	-1.5	0.612	-2.7	4.52	0.97	1.61	2.47	4.72	6.8	14.3		167.5	0.26	0.35	7.4
42	1	1.495	60.2	26.9348	91	99	0.919192	121／76	39	157	0.982	-1.3	0.909	-0.2	6.04	1.85	1.61	4.1	4.88	8.9	11.9	2.7	59.4	0.93	0.31	5.8
42	1	1.544	54.1	22.6936	68	90	0.755556	098／61	33.1	116	0.989	-1.2	0.9	-0.3	5.08	0.71	2.31	2.96	4.9	5.6	6.7	8.7	683.4	0.8	0.35	11.9
42	1	1.585	51.7	20.5794	74	90	0.822222	117／79	29.8	97	1.014	-1	0.674	-2.1	5.11	1.25	1.42	3.34	5.25	4.63	74.5	48.1	9.6	0.26	0.46	9.8
42	1	1.57	50	20.2848	68	88	0.772727	110／73	29.4	93	1.016	-1	0.817	-0.9	4.48	0.96	2.18	1.71	4.7	6.6	8.7	5	119.7	0.5	0.13	6
42	1	1.512	46.3	20.2524	65	85	0.764706	100／64	28.6	88	1.017	-1	0.759	-1.4	4.77	0.62	2.02	2.87	5.4	6.03	4.3	3.5	205.8	0.02	0.2	12.5
42	1	1.582	48.9	19.5387	73	87	0.83908	104／66	28.1	87	1.022	-0.9	0.943	0.1	6.6	0.9	2.33	4.01	5.02	6.2	12.2	22.8	231	0.82	0.71	19
42	1	1.55	50	20.8117	73	88	0.829545	120／77	29.9	96	1.024	-0.9	0.81	-1	4.93	0.68	1.91	2.97	5.63	4.82	76.9	66.8	13.6	0.23	0.18	4.4
42	1	1.525	45.7	19.6506	69	88	0.784091	110／77	26.7	80	1.024	-0.9	0.738	-1.6	5.82	1.46	2.17	3.48	5.48	6.28	8.4	21	520	0.47	0.33	13.8
42	1	1.52	46.8	20.2562	65	84	0.77381	108／68	28.7	88	1.027	-0.9	0.88	-0.4	3.18	0.82	1.34	1.42	4.8	6.4	21.6	13	71.4	0.62	0.33	6
42	1	1.582	49.4	19.7385	76	92	0.826087	116／63	28.7	90	1.031	-0.9	0.865	-0.5	4.86	0.61	2.21	2.3	5.36	4.56	115.2	37.9	10.6	0.39	0.25	7.7
42	1	1.56	53.1	21.8195	70	84	0.833333	111／71	31.1	106	1.046	-0.7	1.262	2.8	3.97	0.99	1.95	1.56	5.1	7.4	2.8	6.6	153.2	0.24	0.5	10.6
42	1	1.56	65.2	26.7916	89	89	1	109／71	39.4	164	1.049	-0.7	0.917	-0.1	5.25	3.98	1.1	2.42	5.6	9.2	8.3	4.7	17	0.31	0.35	91
42	1	1.602	57.7	22.4828	78	95	0.821053	112／71	32.7	118	1.052	-0.7	0.747	-1.5	5.4	1.04	1.74	3.09	4.8	9.3	7.3	5.4	196.6	0.15	0.3	8.5
42	1	1.56	53.8	22.1072	73	95	0.768421	105／69	32.6	112	1.054	-0.7	0.986	0.5	3.72	0.68	1.34	1.85	5.39	6.5	33.1	46.9	117.7	1.47	0.58	12.5
42	1	1.605	57.2	22.2048	69	91	0.758242	120／72	32.3	115	1.056	-0.7	0.927	0	3.46	0.58	1.74	1.37	4.7	4	87.7	46.7	11.8	0.15	0.37	18
42	1	1.56	45.7	18.7788	62	76	0.815789	135／89	26.7	78	1.059	-0.6	0.796	-1.1	5.45	2.05	2.55	1.89	4.8	8.5	67.8	40.4	76.3	0.31	0.23	3.3
42	1	1.595	54.2	21.3048	71	94	0.755319	114／78	30.9	105	1.063	-0.6	0.887	-0.4	2.96	0.4	1.25	1.75	5.2	4.8	44.5	13	35	0.39	0.35	7.4
42	1	1.52	47.2	20.4294	64	80	0.8	117／82	29.1	90	1.065	-0.6	0.855	-0.6	5.63	1.32	1.4	3.54	4.75	4.66	86.7	27.6	15	0.3	0.26	3.2
42	1	1.585	46.1	18.3503	63	84	0.75	107／64	26.3	76	1.069	-0.5	0.775	-1.3	4.61	1.37	1.48	2.67	5	3.8	7.5	6.1	48.1	0.25	0.27	7
42	1	1.585	53.2	21.1764	70	92	0.76087	098／63	30.2	101	1.081	-0.4	0.929	0	3.88	0.56	2.07	1.65	4.69	4.59	70.5	21.8	26.7	0.42	0.19	5.4
42	1	1.5	45.6	20.2667	58	75	0.773333	121／75	28.9	88	1.082	-0.4	0.675	-2.1	5.54	1.36	1.59	3.2	4.68	5.53	117.3	53.9	34.5	0.41	0.2	11.6
42	1	1.64	53.9	20.0402	75	86	0.872093	111／73	29.6	97	1.089	-0.4	0.873	-0.5	4.63	1.76	1.69	2.63	5.33	5.1	37.7	52.7	181.4	0.35	0.38	11.5
42	1	1.535	51.5	21.857	72	91	0.791209	136／83	31.7	106	1.098	-0.3	1.014	0.7	4.8	0.98	1.48	3.18	5.74	7.53	4.7	3.2	117.2	0.19	0.62	10.2
42	1	1.52	48.3	20.9055	67	85	0.788235	117／75	30.1	96	1.099	-0.3	0.749	-1.5	4.74	1.14	1.58	2.62	5.45	5.94	124.9	73.5	13.2	0.21	0.31	8.4
42	1	1.577	51	20.5072	74	90	0.822222	134／88	30.2	98	1.102	-0.3	0.749	-1.5	5.28	1.7	1.18	3.26	4.77	10.64	20.2	4.8	96	0.15	0.22	19.9
42	1	1.53	54.8	23.4098	80	93	0.860215	112／75	34.3	123	1.107	-0.2	1.005	0.6	4.42	0.64	1.4	3.07	5.81	12.85	12.6	26.7	212.3	0.43	0.38	4.5
42	1	1.65	61.2	22.4793	80	95	0.842105	101／65	33.9	126	1.108	-0.2	0.855	-0.6	6.24	2.2	1.27	4.37	5.66	6.25	47.8	23.1	37.9	0.15	0.27	7.5
42	1	1.535	46.2	19.6076	66	80	0.825	110／69	27.8	84	1.12	-0.1	0.774	-1.3	5.81	1.63	1.53	3.87	4.8	6	81.6	51.3	22.4	0.57	0.2	992.2
42	1	1.535	48.1	20.414	67.5	84	0.803571	109／66	29.3	92	1.12	-0.1	0.928	0	4.98	1.94	1.69	2.35	5.15	5.67	81.1	46.9	32.9	0.2	0.28	5.1
42	1	1.53	46.4	19.8214	67	84	0.797619	101／65	28.6	87	1.123	-0.1	0.876	-0.5	4.85	0.91	2.16	2.57	5.24	4.58	62.6	40.7	59.7	0.2	0.29	10.1
42	1	1.53	51.5	22.0001	72	92	0.782609	117／69	31.3	105	1.127	-0.1	0.951	0.2	4.8	0.96	1.5	3.22	6.55	6.3	10.3	1.8	83.5	0.39	0.59	4.8
42	1	1.65	53.2	19.5409	68	87	0.781609	112／75	28.5	92	1.132	0	1.011	0.7	3.71	0.4	1.74	1.99	5.1	3.9	56.9	26.7	11.8	0.24	0.26	6.3
42	1	1.563	53.5	21.8996	73	86	0.848837	102／62	31.3	107	1.132	0	0.916	-0.1	7.11	2.68	1.63	5.13	5.7	7.8	16	13.8	99.6	0.15	0.42	5.5
42	1	1.622	57.6	21.8938	81	95	0.852632	136／89	31	110	1.132	0	0.966	0.3	4.21	1.59	1.77	2.18	6.11	10.1	4.8	6.2	464.8	0.33	0.52	10.4
42	1	1.577	54.4	21.8744	76	91	0.835165	133／88	31.7	109	1.146	0.1	0.933	0	4.09	1.12	1.55	2.01	5.7	6.1	83.6	42.9	30.7	0.31	0.34	5.6
42	1	1.57	53.4	21.6642	80	91	0.879121	117／79	30.4	104	1.152	0.1	0.741	-1.6	4.1	0.99	1.82	1.7	5.22	6.21	2.6	2.6	137.7	16.31	0.44	17.6
42	1	1.5	62.1	27.6	87	98	0.887755	112／74	38.4	159	1.156	0.2	0.784	-1.2	6.06	0.87	1.71	4.04	5.12	6.4	50.1	45.8	59.2	0.21	0.34	9.8
42	1	1.65	65.3	23.9853	73	92	0.793478	144／97	37.1	147	1.159	0.2	0.895	-0.3	4.64	3.93	1.35	1.97	5.4	9.9	5.3	8.4	161.6	0.31	0.39	12.3
42	1	1.61	50.5	19.4823	73	86	0.848837	118／72	27.4	86	1.195	0.5	0.899	-0.3	5.15	0.67	2.09	2.59	4.6	5.3	79	56.1	11.8	0.23	0.47	7.4
42	1	1.54	51.6	21.7575	82	97	0.845361	126／75	31.4	105	1.196	0.5	1.136	1.7	3.78	1.47	1.08	2.06	5.53	5.6	4.1	1.2	84.4	8.27	0.28	4.9
42	1	1.55	50.5	21.0198	68	87	0.781609	107／82	30.3	99	1.201	0.6	0.875	-0.5	4.82	0.77	2.62	1.83	5.6	5.2	57	39	97.4	0.3	0.62	6
42	1	1.56	56.4	23.1755	80	91	0.879121	113／71	32.6	118	1.207	0.6	0.927	0	4.54	2.02	1.29	2.07	5.82	6.28	11.6	10.9	185.1	0.16	0.26	6.6
42	1	1.71	75.1	25.6831	94	103	0.912621	108／61	40.1	176	1.209	0.6	0.913	-0.1	5.38	1.73	1.19	3.37	5.42	8.14	10.9	2.2	58.7	0.15	0.26	7.6
42	1	1.55	54.5	22.6847	85	96	0.885417	106／77	32.9	116	1.22	0.7	0.92	-0.1	5.93	10.96	1	1.91	5.4	6.2	2.8	3.5	106.2	0.79	0.36	7.3
42	1	1.615	57	21.8539	75	86	0.872093	123／78	30.8	109	1.227	0.8	1.042	0.9	4.23	0.57	1.4	2.39	4.89	6	86.2	39.6	11.8	0.44	0.42	5
42	1	1.6	58	22.6562	74	90	0.822222	117／79	33.2	120	1.24	0.9	0.966	0.3	4.48	1.29	1.33	2.45	5.8	5.2	32.7	34.1	91.8	0.57	0.24	6.5
42	1	1.537	54.3	22.9854	79	91	0.868132	127／83	34.3	121	1.253	1	0.932	0	4.6	3.1	1.02	2.75	6.2	9.6	7.7	3.1	70.6	0.43	0.22	12.4
42	1	1.64	58.1	21.6017	72	91	0.791209	118／82	31.7	112	1.258	1	1.169	2	3.43	0.58	2.2	0.98	4.9	4.2	8.2	6.1	140.3	0.19	0.27	8.3
42	1	1.56	56.2	23.0934	77	92	0.836957	113／73	33.6	121	1.278	1.2	0.978	0.4	4.51	1.56	1.17	2.65	5.7	7.6	97.8	22.9	11.8	0.15	0.1	8.5
42	1	1.592	58.1	22.924	74	89	0.831461	109／81	34.1	125	1.281	1.2	1.06	1.1	5.44	0.98	1.38	3.3	5.3	7.3	6.8	2.4	53.7	0.17	0.57	9.5
42	1	1.555	58.2	24.0692	81	92	0.880435	114／80	34.9	130	1.296	1.4	1.031	0.8	5.65	0.94	1.84	3.53	5.2	5.89	8	8.9	165.9	2.15	0.29	7.2
42	1	1.63	53.4	20.0986	71	88	0.806818	103／64	29.1	95	1.31	1.5	1.02	0.8	5.02	0.86	1.06	3.65	4.9	5.8	8.4	2	58.9	0.7	0.26	7.6
42	1	1.51	61	26.7532	85	96	0.885417	121／84	37.9	153	1.313	1.5	1.272	2.9	4.52	4.26	1.23	1.61	5.68	6.27	1.7	4.5	224.9	0.45	0.14	12.89
42	1	1.54	56.4	23.7814	75	86	0.872093	121／76	33.8	124	1.316	1.5	1.113	1.5	3.2	1.08	1.43	1.32	5.3	7.9	2.9	1.7	133.9	12.36	0.46	9
42	1	1.505	50.3	22.2073	64	84	0.761905	110／77	31.4	105	1.338	1.7	0.892	-0.3	4.74	0.67	2.39	2.1	5.2	4.8	93.7	52.1	24.2	0.29	0.27	5
42	1	1.58	48.8	19.5481	70	87	0.804598	124／78	27.8	86	1.403	2.2	1.094	1.4	5.27	1.01	1.6	2.87	6.16	6.68	9	5.1	71.6	0.48	0.48	21.1
42	1	1.525	45.8	19.6936	70	90	0.777778	108／63	27.8	84	1.208	-0.1	0.955	-0.6	4.62	0.85	1.94	2.18	5.61	7.2	135.5	60.3	8.1	0.17	0.22	13
42	1	1.505	52.1	23.002	67	86	0.77907	115／85	32.6	113	1.22	0	0.874	-1.6	5.36	0.66	2.42	2.78	5.15	8.6	121	60.2	23.7	0.36	0.32	6.4
42	1	1.68	60.5	21.4357	71	89	0.797753	133／89	30.3	109	1.22	0	1.028	-1.2	4.53	0.59	1.94	2.21	4.9	5.6	119.1	54.4	12	0.4	0.38	6.2
42	1	1.55	66.8	27.8044	92	100	0.92	122／73	40.1	173	1.223	0	0.976	-0.3	5.43	1.57	1.95	2.67	5.2	4.7	113.7	50.4	13.2	0.15	0.31	8
42	1	1.56	57.1	23.4632	71	86	0.825581	095／59	32.7	120	1.207	-0.1	1.105	-0.3	4.28	0.95	1.52	2.31	4.43	5.6	13.7	6.1	85.3	0.32	0.35	7.4
42	1	1.603	52.3	20.3533	64	86	0.744186	108／68	28.1	92	1.208	-0.1	0.955	1.7	4.5	0.57	2.38	1.78	4.7	5.8	10.8	5	139.1	0.22	0.55	10.9
43	1	1.55	57.6	23.975	87	95	0.915789	105／79	35.4	131	0.803	-2.8	0.898	-0.3	5.53	1.24	1.43	3.47	5.86	6.87	104.6	75.6	7.2	0.42	0.45	4.9
43	1	1.515	45.2	19.6931	65	88	0.738636	104／73	28.8	86	0.917	-1.8	0.775	-1.3	5.04	0.63	2.54	2.51	5.14	5.9	101.8	73.7	36.6	0.49	0.26	12.6
43	1	1.495	55.2	24.6977	77	85	0.905882	120／80	33.6	124	0.923	-1.8	0.882	-0.4	4.2	1.65	1.45	2.14	4.7	7.5	12.5	3.1	40.2	0.86	0.15	15.1
43	1	1.57	53.4	21.6642	84	93	0.903226	104／79	31.5	107	0.929	-1.7	0.774	-1.3	3.56	0.46	2.068	1.1	4.8	5.9	20.3	9.8	22.6	0.96	0.28	13.7
43	1	1.55	46.3	19.2716	68	88	0.772727	103／64	28.5	85	0.975	-1.3	0.873	-0.5	5.2	1.09	1.68	3.28	5.7	6.1	94.4	51.2	11.8	0.15	0.13	3.5
43	1	1.572	52.3	21.1639	70	87	0.804598	111／81	29.9	99	0.977	-1.3	0.736	-1.6	4.97	0.78	2.31	2.48	5.6	4.73	84.2	39.8	30.2	0.3	0.35	11.7
43	1	1.496	54	24.1285	78	88	0.886364	117／76	34.7	125	0.983	-1.3	0.908	-0.2	3.19	0.72	1.49	1.49	4.89	5.8	15.8	8	43.1	0.15	0.22	7.5
43	1	1.482	45.5	20.7164	67	82	0.817073	115／74	29.4	90	0.991	-1.2	1.032	0.8	5.45	1.24	1.83	2.86	5.4	9.2	30.4	17.5	81.2	0.45	0.38	7
43	1	1.525	54.7	23.5206	77	93	0.827957	127／88	33.3	120	0.996	-1.1	0.898	-0.3	5.17	1.08	1.69	2.86	6.3	6.6	27.5	21.1	67	5.95	0.41	14.2
43	1	1.56	49.2	20.217	68	87	0.781609	110／72	29	91	1.002	-1.1	0.734	-1.6	4.88	0.82	2.01	2.48	4.9	5.2	3.3	3.4	989.5	0.89	0.79	33
43	1	1.55	50.6	21.0614	64	85	0.752941	120／83	31.2	102	1.01	-1	0.744	-1.5	4.84	0.59	2.21	2.5	5	4.5	108.3	49	28.1	0.31	0.25	7.4
43	1	1.52	73	31.5963	97	109	0.889908	106／73	45.4	218	1.018	-1	0.895	-0.3	3.67	0.83	1.03	2.32	7.51	7.8	7	2.7	134.5	8.31	0.28	13.2
43	1	1.59	59.3	23.4564	77	93	0.827957	126／74	34.4	128	1.027	-0.9	0.766	-1.4	5.02	0.61	2.81	2.16	5.3	5.2	52.3	41	37.1	0.15	0.24	8.6
43	1	1.525	60	25.7995	85	95	0.894737	101／67	38.1	150	1.032	-0.9	1.039	0.9	4.48	1.63	1.27	2.96	6.5	7.8	56.5	44.3	41.9	0.17	0.34	6.3
43	1	1.45	52.1	24.78	80	94	0.851064	115／76	35	126	1.035	-0.8	0.868	-0.5	3.55	2.33	1.31	1.21	4.82	9.59	19.1	8.9	19.9	0.25	0.41	3.9
43	1	1.535	50.9	21.6024	78	87	0.896552	112／70	31.3	104	1.05	-0.7	0.815	-1	5.33	0.88	1.79	3.32	5.41	6.55	5.3	4.3	88.2	0.67	0.34	19.3
43	1	1.52	60.2	26.0561	84	93	0.903226	138／100	38	150	1.051	-0.7	0.99	0.5	6.48	1.63	1.61	3.89	5.2	6.4	2.8	1.3	97.8	7.48	0.45	10.5
43	1	1.517	42.7	18.5548	66	82	0.804878	082／53	26.4	74	1.052	-0.7	0.712	-1.8	4.76	0.81	1.38	3.33	5.21	4.6	43.3	29.6	125	0.32	0.1	5.6
43	1	1.615	68.1	26.1097	80	100	0.8	112／77	39.3	166	1.056	-0.6	0.777	-1.3	5.7	2.34	1.51	3.41	5.2	7.8	46.2	27.4	32.3	0.15	0.36	10.7
43	1	1.557	59.1	24.3787	80	95	0.842105	129／88	34.8	132	1.056	-0.7	0.874	-0.5	5.47	1.46	1.62	3.77	5.6	7.22	17.5	7.7	11.8	0.26	0.31	4.1
43	1	1.585	56.1	22.3308	78	92	0.847826	111／68	32.5	115	1.064	-0.6	0.887	-0.4	6.95	3.18	1.93	4.49	5.79	9.69	7.2	23.2	297.3	0.3	0.45	13.8
43	1	1.495	46.1	20.6262	67	84	0.797619	105／69	28.5	88	1.072	-0.5	0.872	-0.5	4.26	0.82	1.58	2.31	4.92	6.1	20.8	26.2	200.9	0.39	0.28	13.7
43	1	1.475	58.8	27.0267	84	95	0.884211	121／78	38	152	1.074	-0.5	0.99	0.5	4.87	1.33	1.27	2.54	5.8	7.1	74.4	32.4	22.6	0.15	0.21	5.3
43	1	1.543	48.1	20.2029	66	84	0.785714	111／73	28.9	90	1.09	-0.4	0.783	-1.2	6.67	0.97	1.61	4.14	5.1	4.2	20	33.6	201.2	0.47	0.16	9.6
43	1	1.51	63.8	27.9812	90	98	0.918367	116／74	40.4	171	1.096	-0.3	0.839	-0.8	5.27	1.71	1.74	3.17	5.14	7.14	6.3	2.1	164.4	0.15	0.2	10.2
43	1	1.507	49.8	21.9282	71	87	0.816092	124／87	30.8	102	1.121	-0.1	0.836	-0.8	4.65	0.91	2.38	1.8	5.98	7.25	88.8	33.8	17.9	0.39	0.34	6.3
43	1	1.61	63.3	24.4204	75	93	0.806452	116／74	35.8	141	1.127	-0.1	0.936	0.1	4.29	0.88	2.09	2.84	4.23	5.5	13.6	3.3	65.9	0.65	0.43	6.6
43	1	1.495	58.2	26.04	73	95	0.768421	117／84	37.3	145	1.128	-0.1	0.887	-0.4	5.49	1.21	1.97	3.11	5.73	6.6	4.4	3.4	76	0.15	0.32	5
43	1	1.565	65.4	26.7023	83	99	0.838384	111／69	35.5	148	1.132	0	1.163	1.9	3.62	0.62	1.42	1.72	6.04	14.22	9.6	3.8	119.6	0.15	0.35	18.2
43	1	1.58	43.2	17.3049	60	83	0.722892	112／70	23.1	63	1.149	0.1	0.925	0	4.47	0.6	2.5	1.52	4.6	58	25.7	14.1	70.1	0.39	0.43	9.7
43	1	1.575	55.1	22.2121	71	89	0.797753	106／73	31.1	108	1.157	0.2	0.81	-1	4.23	0.5	1.8	2.38	5.38	6.69	8.3	8.8	186.1	0.66	0.61	11.6
43	1	1.507	49.8	21.9282	78	90	0.866667	115／79	33.1	118	1.21	0.6	0.909	-0.2	4.06	0.82	2.06	1.8	5.14	7.14	51.9	39.4	114.1	0.2	0.29	4.4
43	1	1.537	55.8	23.6204	78	89	0.876404	125／64	34.4	125	1.214	0.7	0.899	-0.3	4.06	1.03	1.11	2.51	5.22	5.02	4.3	3.5	95.6	1.91	0.4	10.8
43	1	1.55	54.2	22.5598	75	87	0.862069	136／89	32.7	114	1.226	0.8	0.859	-0.6	4.6	1.89	1.31	2.71	6.2	7.4	20.9	10.4	132	0.16	0.32	9.7
43	1	1.52	48.7	21.0786	74	90	0.822222	125／78	30.7	98	1.226	0.8	0.992	0.5	4.71	0.81	1.93	2.93	6.26	7.92	4.9	2.5	168	1.43	0.63	24.4
43	1	1.5	48.4	21.5111	68	83	0.819277	121／79	32.1	104	1.237	0.9	0.957	0.2	6.24	0.93	2.02	3.63	5.6	5.3	48.6	35.3	77	0.15	0.18	13.6
43	1	1.64	53.6	19.9286	70	91	0.769231	125／77	29.7	97	1.264	1.1	1.156	1.9	5.45	0.61	2.15	3.55	4.98	7.29	69.1	53.4	38.9	0.15	0.37	8.4
43	1	1.6	55.2	21.5625	71	90	0.788889	108／70	31	107	1.27	1.1	0.836	-0.8	3.75	0.37	1.86	1.72	4.7	5.6	28.2	28.3	247.1	1.42	0.1	6.7
43	1	1.505	48.7	21.5009	73	85	0.858824	102／73	31.3	101	1.278	1.2	0.924	-0.1	4.48	1.49	1.31	2.92	5.46	9.67	1.4	1.5	431.4	17.02	0.38	23.6
43	1	1.555	62.2	25.7235	77	93	0.827957	103／62	37.6	151	1.287	1.3	0.898	-0.3	5.34	0.99	2.09	2.84	5.6	6.6	77.4	55.2	11.8	0.34	0.4	6.4
43	1	1.575	53.1	21.4059	75	88	0.852273	134／89	31.7	107	1.306	1.4	1.014	0.7	4.41	2.04	1.4	2.39	4.5	6.7	6.4	1	120.4	1.56	0.51	5.9
43	1	1.62	71.1	27.0919	80	93	0.860215	109／66	41.5	182	1.315	1.5	1.095	1.4	3.89	0.9	1.67	1.86	4.7	5.8	63.3	52.6	12.3	0.34	0.38	12.2
43	1	1.54	69.1	29.1364	99	105	0.942857	120／84	42.7	192	1.323	1.6	0.973	0.4	3.22	1.81	1.16	1.41	8.6	17.1	14.7	3.6	29.7	0.64	0.23	13.9
43	1	1.575	61.2	24.6712	83	91	0.912088	111／74	35.4	138	1.323	1.6	0.948	0.2	4.03	1.78	1.12	2.42	5.3	8.8	6.3	4.2	258.2	0.15	0.15	6.3
43	1	1.65	59.3	21.7815	73	90	0.811111	115／65	32.2	116	1.347	1.8	1.122	1.6	4.45	0.49	1.77	2.78	4.6	5.9	20.9	5.9	80.5	0.21	0.21	5
43	1	1.567	57.3	23.3355	78	92	0.847826	123／87	34.4	126	1.35	1.8	0.948	0.2	1.45	1.9	1.048	0.3	6.23	5.33	97.2	48.1	25.2	0.54	0.49	5
43	1	1.525	62.1	26.7025	75	95	0.789474	112／74	37.9	154	1.356	1.9	1.088	1.3	4.7	0.52	1.92	2.65	5.4	6.8	6.6	1.6	55.7	3.62	0.1	16.5
43	1	1.616	58.4	22.363	74	93	0.795699	097／70	33.2	120	1.361	1.9	0.849	-0.7	4.18	0.43	1.77	2.35	4.75	3.42	59.5	41.8	54.9	0.15	0.23	8
43	1	1.532	58.9	25.0956	76	92	0.826087	101／69	35.8	138	1.38	2.2	0.905	-0.2	5.11	1.03	1.69	2.67	4.7	6.4	77.5	52.6	22.9	0.18	0.42	13.8
43	1	1.553	53.9	22.3484	74	89	0.831461	113／71	32.4	113	1.879	0	1.095	1.4	4.48	3.66	1.1	2.12	5.1		82.4	53.2	22.2	0.15	0.29	9
44	1	1.617	55.1	21.0733	75	92	0.815217	106／69	31.5	107	0.859	-2.3	0.752	-1.5	5.07	1.9	1.31	3.46	5	4.38	118.3	68.3	29.9	0.16	0.29	15.2
44	1	1.635	55.8	20.8737	75	92	0.815217	130／86	29.8	102	0.927	-1.7	0.863	-0.6	4.46	1.62	1.34	2.43	5.7	5	34.2	31	58.1	0.15	0.31	5.4
44	1	1.572	56	22.6612	69	89	0.775281	114／77	32.9	117	0.929	-1.7	0.774	-1.3	4.19	0.78	1.4	2.39	4.54	5.6	120		19.8	0.54	0.26	9.7
44	1	1.65	54.6	20.0551	68	85	0.8	115／76	29.2	97	0.936	-0.3	0.862	-0.6	4.67	1.4	1.73	3	5.04	6.8	6	7.2	96.5	18.15	0.3	10.3
44	1	1.62	50.6	19.2806	72	92	0.782609	104／67	26.9	84	0.989	-1.2	0.929	0	5.13	1.14	1.57	3.19	6.64	7.41	8.8	1.7	189.6	0.63	0.61	9.7
44	1	1.443	44	21.131	61	83	0.73494	119／79	30.4	94	0.996	-1.1	0.707	-1.9	4.34	0.56	2.03	1.88	5.1	6.2	127.5		16.9	0.34	0.53	9.8
44	1	1.521	55.5	23.9902	79	90	0.877778	110／81	35.3	128	1.002	-1.1	0.964	0.3	5.12	1.88	1.5	3.26	5.04	6.14	2.8	3	155	12.6	0.71	11.7
44	1	1.46	57.5	26.975	84	98	0.857143	097／73	38.8	153	1.007	-1.1	0.98	0.4	5.53	1.86	1.21	3.57	5.8	6.9	26.9	8.8	35.5	0.49	0.44	6.7
44	1	1.58	61.9	24.7957	82	96	0.854167	143／91	37.3	146	1.019	-1	0.794	-1.1	3.65	0.41	1.65	1.98	5.02	6.12	29.3	38.3	150.2	0.85	0.46	8.4
44	1	1.45	47.5	22.5922	82.5	83	0.993976	105／70	31.2	102	1.026	-0.9	0.845	-0.7	7.03	1.32	1.73	4.94	6.31	7.41	68.2	21.8	31.4	0.34	0.11	8.1
44	1	1.535	46.9	19.9047	66	84	0.785714	103／64	28.6	87	1.043	-0.8	0.806	-1	4.52	0.5	2.14	2.97	5.3	5.6	13.8	4.1	77.5	0.47	0.22	9.7
44	1	1.55	52.3	21.769	75	86	0.872093	098／69	30.4	102	1.045	-0.7	0.96	0.2	4.52	0.79	1.29	2.53	5.29	7.59	78.2	50.4	16.1	0.37	0.38	3.8
44	1	1.545	52.8	22.1196	71.5	88	0.8125	107／68	31.5	108	1.059	-0.6	0.864	-0.6	3.91	0.88	1.41	1.92	5.34	6.03	52.2	11.2	20.2	0.2	0.14	6.4
44	1	1.605	59.9	23.2529	77	91	0.846154	113／74	34.8	130	1.065	-0.6	0.875	-0.5	4.4	0.79	1.74	2.55	4.9	4.7	41.7	8.3	11.8	0.15	0.35	17
44	1	1.595	61.5	24.1743	78	94	0.829787	120／80	36.4	140	1.073	-0.5	0.862	-0.6	5.28	2.05	1.32	2.62	5.3	5.2	57.4	57.6	47.6	0.32	0.44	6.2
44	1	1.685	55.5	19.5476	80	90	0.888889	117／80	28.3	93	1.077	-0.5	0.798	-1.1	7.43	2.67	1.79	4.93	4.9	6.35	5.2	1.4	82.9	0.15	0.2	6.1
44	1	1.61	42.9	16.5503	72	87	0.827586	123／81	23.4	62	1.079	-0.5	0.807	-1	3.54	0.79	1.96	1.3	5.03	4.31	56.9	54.8	175.8	0.71	0.38	9.1
44	1	1.522	45.5	19.6418	65	80	0.8125	131／97	28.1	84	1.084	-0.4	0.882	-0.4	4.85	0.57	1.99	2.81	5.2	7.66	113.4	41	38.4	0.42	0.15	12.2
44	1	1.595	59.8	23.5061	81	92	0.880435	143／104	34.4	129	1.085	-0.4	1.036	0.9	5.7	5.71	1	2.23	4.9	6.35	4.4	1.7	63.5	0.38	0.4	20.8
44	1	1.595	57	22.4054	80	93	0.860215	116／83	32.7	117	1.101	-0.3	0.991	0.5	4.58	0.57	1.86	2.77	5.18	5.25	11	2.5	71.2	0.23	0.22	12.2
44	1	1.651	48.8	17.903	65	85	0.764706	110／68	25.5	75	1.105	-0.2	0.817	-0.9	5.21	0.84	1.99	3.05	5.2	4.5	81.4	47.8	65.1	0.72	0.24	6.2
44	1	1.611	51.3	19.7663	77	92	0.836957	114／77	28.2	90	1.111	-0.2	0.911	-0.2	4.2	0.96	1.63	2.44	4.42	6.63	42	50.6	83.8	0.15	0.3	10.2
44	1	1.572	61	24.6845	82	96	0.854167	115／64	35.9	139	1.117	-0.1	0.857	-0.6	5.67	0.95	2.18	2.7	5	6.63	40.5	25	22.4	0.42	0.5	10.9
44	1	1.6	55.3	21.6016	71	97	0.731959	120／73	31.4	109	1.126	-0.1	0.799	-1.1	4.07	0.86	1.79	1.81	4.5	5.2	17.2	44.1	281.1	0.69	0.57	14.5
44	1	1.5	51.7	22.9778	72	91	0.791209	124／89	33.1	114	1.129	0	0.796	-1.1	4.76	0.81	2	2.41	5.1	5.12	53.8	26.6	38.5	0.5	0.44	12.3
44	1	1.49	58.3	26.2601	83	96	0.864583	116／86	37.7	148	1.131	0	0.936	0	6.95	14.84	1.13	3.59	5.78	5.49	18.3	2.2	34.2	0.56	0.24	7.8
44	1	1.555	56.1	23.2008	80	96	0.833333	117／81	32.9	119	1.139	0	0.859	-0.6	1.239	0.1	0.959	-0.5	5.74	5.93	85.2	39.2	64.8	0.16	0.44	4.7
44	1	1.585	57.6	22.9279	82	99	0.828283	107／74	33.9	123	1.159	0.2	0.857	-0.6	5.38	1.62	1.53	3.47	5.76	5.12	44.2	53.9	81.7	2.05	0.37	6.4
44	1	1.57	44.2	17.9318	63	79	0.797468	109／78	25.3	71	1.162	0.2	0.767	-1.4	5.01	0.94	2.04	2.48	5.3	5.9	95	49.4	38.3	0.18	0.16	6
44	1	1.612	60.9	23.4362	80	100	0.8	122／79	34.7	131	1.165	0.3	0.941	0.1	4.42	0.76	1.28	2.78	5.3	5.8	7	12.3	127.1	0.31	0.26	11.2
44	1	1.51	53.4	23.42	83	89	0.932584	092／59	34	120	1.167	0.5	0.875	-0.5	5.44	0.91	1.91	3.58	5.66	6.56	53.8	13.4	26.2	0.15	0.15	5.9
44	1	1.49	49.5	22.2963	75	89	0.842697	117／73	32	106	1.168	0.3	0.93	0	4.3	1	2.02	1.98	5.5	4.8	100.2	44	43.3	0.15	0.32	4.9
44	1	1.553	47.7	19.7777	64	82	0.780488	114／74	27.7	85	1.17	-1	0.773	-1.3	4.86	0.83	1.66	2.57	5.4	6.3	10.6	5.2	24.8	0.38	0.1	5.6
44	1	1.545	51	21.3655	68	87	0.781609	102／63	29.5	97	1.173	0.3	0.786	-1.2	4.03	1.09	1.55	2.05	4.8	5.9	5.7	2	76.9	0.45	0.28	9.6
44	1	1.55	50.3	20.9365	74	86	0.860465	110／77	29.4	95	1.178	0.4	0.786	-1.2	5.27	0.97	1.56	3.61	5.63	3.76	70	51.5	55.9	0.15	0.37	15.4
44	1	1.65	60	22.0386	71	92	0.771739	111／65	31.2	114	1.183	0.4	0.921	-0.1	4.8	0.66	1.8	2.48	5.3	8	16.2	53.4	281.9	0.63	0.79	21
44	1	1.65	57.8	21.2305	78	88	0.886364	109／68	31.2	109	1.193	0.5	0.835	-0.8	4.55	1.4	1.55	2.75	4.42	6.63	56.2	26.4	11.8	0.27	0.45	6.9
44	1	1.61	50.9	19.6366	72	91	0.791209	113／73	27.3	86	1.201	0.6	0.836	-0.8	4.54	1.31	1.42	2.94	5.33	6.56	7.1	2.7	73.8	2.59	0.67	12.5
44	1	1.545	51.8	21.7007	74	94	0.787234	114／78	31.4	105	1.213	0.7	0.916	-0.1	5.66	1.29	2.04	3.33	5.31	4.94	103.8	51	27.8	0.15	0.18	11
44	1	1.51	55.1	24.1656	74	88	0.840909	120／81	35.1	128	1.224	0.7	0.95	0.2	3.63	0.67	1.19	2.08	5.3	6.9	11.2	2.5	34.8	1.63	0.29	8
44	1	1.63	65.2	24.5399	80	93	0.860215	114／82	36.2	145	1.227	0.8	1.039	0.9	4.38	1.61	1.25	2.49	5.3	7	4.4	0.7	59.2	0.59	0.37	18.5
44	1	1.422	47	23.2433	74	89	0.831461	123／87	34.1	113	1.264	1.1	0.914	-0.1	5.27	2.42	1.64	3.16	5.03	6.08	64.3	34.4	41.9	0.25	0.45	18.3
44	1	1.52	55.4	23.9785	75	91	0.824176	107／62	34.5	126	1.292	1.3	1.133	1.7	4.18	0.86	1.81	1.72	4.8	5.9	45.5	40.6	40.1	0.32	0.26	5.4
44	1	1.66	58	21.048	74	92	0.804348	107／89	32.1	112	1.296	1.4	1.162	1.9	4.61	1.35	1.49	3.15	5.91	6.07	12.9	2.6	42.2	1.31	0.16	10.8
44	1	1.625	54.3	20.5633	68	86	0.790698	116／71	29.5	99	1.326	1.6	1.022	0.8	4.53	1.25	1.26	2.52	4.4	5.2	12.3	4.8	60.1	1.12	0.35	18.2
44	1	1.543	51	21.4209	76	91	0.835165	139／103	31	102	1.339	1.7	0.924	-0.1	6.26	1.63	2	3.59	5.57	6.08	79.5	33.3	38.7	0.18	0.44	5.6
44	1	1.655	62.8	22.9279	84	98	0.857143	120／80	34.3	130	1.395	2.2	0.973	0.4	6.69	1.07	1.54	5.62	4.64	4.8	6.1	1.9	66.6	0.15	0.25	7.4
44	1	1.61	56.5	21.797	71	95	0.747368	115／55	31	109	1.435	2.5	0.967	0.3	4.06	0.64	1.25	2.76	5.91	6.3	8.1	3.6	50.1	0.61	15	16.6
44	1	1.56	60.7	24.9425	80	94	0.851064	115／79	36.1	140	1.523	3.2	1.166	2	4.07	0.9	1.46	2.71	5.44	8.06	6.5	6.5	229	7.41	0.48	12.6
44	1	1.64	64.4	23.9441	83	93	0.892473	126／72	35.5	140	1.252	0.2	0.841	-1.2	4.51	0.92	1.65	2.68	5.41	6.51	135.2	49.6	25.5	0.15	0.2	9.1
44	1	1.505	45.7	20.1764	70	85	0.823529	148／99	29.4	89	1.256	0.3	0.884	-1.2	5.69	1.77	1.55	3.49	5.3	6.4	133.8	66.3	23.2	0.58	0.26	9.7
44	1	1.495	51.2	22.908	70	88	0.795455	095／65	33.1	113	1.259	0.3	0.995	-0.1	4.84	0.57	2.26	2.4	5.05	6.15	122.6	47.8	27	0.29	0.3	10.3
44	1	1.68	51.2	18.1406	64	84	0.761905	106／72	26.6	81	1.295	0.6	0.999	-0.8	3.5	0.86	1.69	1.57	5.27	6.37	107.4	51.1	28.3	0.15	0.44	6.4
44	1	1.57	46	18.662	59	77	0.766234	099／67	27.1	79	1.296	0.6	1.236	-0.8	3.97	0.55	1.84		4.6	5.7	105.7	32.6	13.4	0.49	0.18	7.6
44	1	1.552	47.8	19.8447	71	92	0.771739	126／92	29	89	1.301	0.7	0.975	-1.4	4.61	0.72	1.7	2.33	6.08	7.18	95.6	110.5	29	0.5	0.28	4.9
44	1	1.582	61.9	24.7331	75	94	0.797872	123／75	36	141	1.307	0.7	1.027	-0.1	5.12	1.46	1.58	3.06	5.75	6.85	89.1	49.7	11.78	0.15	0.1	8.04
44	1	1.544	56	23.4906	76	95	0.8	100／71	33.9	123	1.309	0.7	1.013	0.3	4.71	1.01	1.92	2.27	5.26	6.36	3.8	4.3	252.9	0.47	0.43	8.8
44	1	1.55	63.8	26.5557	78	92	0.847826	122／80	38.6	159	1.32	0.8	1.02	-0.6	5.49	1.96	1.25	3.47	5.2	6.7	2.6	3.8	838.1	0.4	0.44	21.4
45	1	1.58	49.5	19.8286	66	85	0.776471	109／69	26.9	84	0.86	-2.3	0.858	-0.6	4.48	0.72	1.62	2.39	4.76	5.74	99.2	44.6	11.8	0.4	0.19	11.7
45	1	1.55	46.8	19.4797	67	83	0.807229	150／95	27.9	84	0.975	-1.3	0.839	-0.8	4.87	0.96	1.49	2.99	5.7	6.5	7.3	4.4	148	0.22	0.18	7.1
45	1	1.59	59.4	23.4959	73	92	0.793478	108／70	34.1	127	0.978	-1.3	0.944	0.1	5.23	1.64	1.75	2.97	5.6	5.9	62.4	23.3	14	0.15	0.49	6.2
45	1	1.565	42.6	17.3933	59	79	0.746835	112／78	24.4	66	0.983	-1.3	0.714	-1.8	5.14	0.57	2.03	2.62	4.75	5	104.3	42.1	13.9	0.27	0.1	9.8
45	1	1.47	45.8	21.1949	68	81	0.839506	150／98	30.1	94	0.984	-1.2	0.838	-0.8	1.084	-1.1	0.938	-0.7	5	4.7	37.9	25.2	11.8	0.22	0.31	5.4
45	1	1.58	47.3	18.9473	70	87	0.804598	099／68	26.9	81	0.994	-1.2	0.859	-0.6	5.33	1.16	1.99	2.89	5.3	7.1	18.1	30	233.4	0.54	0.58	7.2
45	1	1.535	44.3	18.8013	66	79	0.835443	123／67	26.4	76	1.002	-1.1	1.06	1.1	3.22	0.73	1.39	1.36	5.6	6.5	70.9	45.1	17.9	0.44	0.57	8.6
45	1	1.66	66.2	24.0238	96	102	0.941176	109／68	37.1	148	1.006	-1.1	0.762	-1.4	6	0.93	1.59	4.38	5.19	9.12	8.1	4.6	26.6	0.46	0.21	12.9
45	1	1.51	54.1	23.727	83	93	0.892473	121／77	35	125	1.02	-0.9	0.916	-0.1	4.06	2.89	1.08	2.61	4.98	5.98	4.3	11.9	54.7	0.16	0.52	3.5
45	1	1.57	53.4	21.6642	68	83	0.819277	135／88	31.1	106	1.033	-0.8	0.962	0.3	5.07	1.31	2.07	2.41	5.7	7.7	46.8	16.2	67.2	0.85	0.48	10.9
45	1	1.63	50	18.8189	63	85	0.741176	105／71	26.2	80	1.037	-0.8	0.817	-0.9	5.53	1.11	1.62	3.5	6.4	9.6	60.5	41.8	16.6	0.39	0.6	9.7
45	1	1.53	39.9	17.0447	55	76	0.723684	100／64	23.9	62	1.04	-0.2	0.738	-0.1	5.65	0.86	2.56	2.7	5.21	7.7	95.23	60.01	5	0.22	0.26	9.7
45	1	1.512	46.5	20.3399	63	84	0.75	108／71	28.1	87	1.04	-0.8	0.708	-1.9	4.86	1.18	1.94	2.46	4.6	5.4	72.3		13	0.46	0.3	10.3
45	1	1.59	51.1	20.2128	61	84	0.72619	102／72	29.2	94	1.045	-0.7	0.885	-0.4	4	0.98	1.81	1.83	5.3	4.1	25.7	4.6	21.1	0.15	0.25	10.3
45	1	1.495	52.4	23.4449	71	87	0.816092	105／71	31.9	112	1.055	-0.7	0.837	-0.8	4.1	0.88	1.48	2.1	5.1	4.02	122.6	47.8	27	0.29	0.45	18.3
45	1	1.51	41.5	18.201	58	77	0.753247	112／75	25.6	70	1.072	-0.5	0.855	-0.6	5.67	0.86	1.94	2.9	4.8	6.1	31.5	31.8	78.4	0.33	0.27	8.8
45	1	1.53	65.2	27.8525	87	96	0.90625	125／89	39.6	169	1.085	-0.4	0.823	-0.9	5.3	1.61	1.28	3.83	5.66	7.06	8.4	5.2	102	0.15	0.52	11.9
45	1	1.562	46.5	19.0586	73	88	0.829545	135／87	26.2	78	1.09	-0.4	0.954	0.2	3.1	1.64	1.17	1.35	5.11	4.02	5.8	5.9	78.5	3.9	0.62	8.7
45	1	1.565	46.1	18.8223	72	87	0.827586	145／86	27.3	81	1.103	-0.3	0.929	0	4.48	0.84	1.95	2.14	4.62	6.5	66.3	34	125.4	0.4	0.56	6.4
45	1	1.535	52.8	22.4087	72	88	0.818182	125／82	32.4	111	1.108	-0.2	0.788	-1.2	5.5	1.77	1.53	3.11	5.6	4.9	103.7	34.8	12.1	0.7	0.3	6.9
45	1	1.565	45	18.3732	65	80	0.8125	095／59	26.2	75	1.114	-0.2	0.877	-0.4	4.63	1.65	1.43	2.71	4.63	6.64	107.2	43.4	11.8	0.7	0.24	6
45	1	1.5	53.4	23.7333	74	90	0.822222	145／90	34	121	1.114	-0.2	0.802	-1.1	5.61	1.67	1.5	4.16	5.49	6.08	15.8	18.9	162.2	0.7	0.3	24.2
45	1	1.6	61	23.8281	77	93	0.827957	121／76	35.1	134	1.119	-0.1	0.848	-0.7	5.74	0.9	1.64	3.3	5.9	7.6	74.6	54.7	11.8	0.24	0.38	8.2
45	1	1.593	53	20.8855	77	87	0.885057	102／69	30.2	100	1.119	-0.1	0.949	0.2	4.69	1.64	1.35	2.56	4.9	6.23	5	3.4	129.6	0.15	0.47	8.3
45	1	1.66	62.2	22.5722	78	94	0.829787	122／76	33.7	126	1.129	0	0.867	-0.5	4.84	0.59	1.79	3.03	5.49	6.08	10	14.7	256.8	5.97	0.47	11.3
45	1	1.44	54.5	26.2828	83	90	0.922222	113／77	37.9	143	1.137	0	0.876	-0.5	5.63	1.61	1.55	3.64	5	6.5	26.4	28.1	43.4	0.2	0.15	10.5
45	1	1.49	53.6	24.1431	75	88	0.852273	120／79	35.1	126	1.149	0.1	1.126	1.6	6.62	0.97	1.96	3.26	5.1	8.4	12	8.6	230.3	1.34	0.19	7.8
45	1	1.605	51.1	19.8368	72	87	0.827586	118／78	28.7	91	1.15	0.1	0.797	-1.1	3.88	1.13	1.79	1.73	6	5.4	31.5	35	206	0.17	0.56	6.4
45	1	1.565	51.3	20.9454	66	87	0.758621	119／78	29.9	98	1.164	0.2	0.866	-0.5	4.47	0.79	1.89	2.28	5.5	4.1	137	68.5	11.8	0.79	0.22	9.4
45	1	1.67	62.6	22.4461	82	98	0.836735	114／75	34.2	128	1.186	0.4	0.847	-0.7	5.4	0.68	1.6	3.49	5.52	6.08	50.1	14	35.1	0.15	0.3	14.2
45	1	1.58	50.7	20.3092	70	86	0.813953	110／69	27.9	90	1.21	0.6	0.869	-0.5	4.5	0.54	1.83	2.34	4.83	6.19	9.3	4.3	155.2	0.27	0.21	6.6
45	1	1.62	53.9	20.538	79	91	0.868132	131／88	30.1	100	1.234	0.8	0.847	-0.7	4.33	0.85	1.65	2.63	5.1	4.88	32.8	16.8	34.5	0.33	0.29	9.8
45	1	1.6	52.8	20.625	71	92	0.771739	117／80	30	99	1.26	1.1	0.958	0.2	4.05	0.6	1.67	2.34	5.75	7.62	3.8	3.3	149.7	17.92	0.21	15.5
45	1	1.625	69	26.1302	82	98	0.836735	114／84	40.1	170	1.292	1.3	1.051	1	4.04	0.76	1.35	2.23	5.2	6.6	22.6	7.3	12.7	0.87	0.1	6.6
45	1	1.62	60	22.8624	73.5	90	0.816667	099／61	33.8	125	1.314	1.5	1.21	2.3	5.52	0.95	1.32	3.57	5	4.1	7	3	144.1	0.74	0.47	6
45	1	1.62	58.9	22.4432	76	95	0.8	108／71	33.7	122	1.325	1.6	0.943	0.1	5.11	1.35	1.9	2.74	5.2	7.62	75	48.2	28.6	0.54	0.33	7.4
45	1	1.64	74	27.5134	83	101	0.821782	110／86	42.3	191	1.349	1.8	0.922	-0.1	3.74	0.93	1.98	1.59	5.4	7.06	2.4	5.3	232.5	4.18	0.44	23.9
45	1	1.605	67.9	26.3584	86	102	0.843137	134／88	40.1	170	1.36	1.9	0.926	-0.2	5.71	1.31	1.66	2.95	5.97	6.96	36	23.2	87	0.31	0.4	4.5
45	1	1.55	51.5	21.436	74	94.5	0.783069	128／85	31.2	104	1.379	1.9	0.984	0.5	6.13	0.79	1.55	4.19	5.28	7.1	53.6	43.7	78.1	0.28	0.32	6.4
45	1	1.595	73.7	28.9698	92	99	0.929293	128／79	42	194	1.425	2.4	0.94	0.1	5.16	1.78	1.54	3.29	5.6	6.5	8.2	4	28.4	0.38	0.52	8.2
45	1	1.565	55.6	22.7011	73	92	0.793478	119／73	33.2	118	1.554	3.5	1.02	0.8	5.44	1.03	1.86	2.96	5.09	6.3	48.8	37.9	48.5	0.57	0.34	7.7
45	1	1.611	48.2	18.5719	64	84	0.761905	111／76	25.8	77	1.327	0.9	1.142	-1.1	4.96	0.96	1.86	2.91	5	6.3	131.2	60.4	16.9	0.87	0.53	9.8
45	1	1.62	51.7	19.6997	72	87	0.827586	110／70	28.6	91	1.34	1	1.066	-0.5	3.54	0.69	2.05	0.76	5.2	2.9	100.8	50	82.8	0.48	0.3	8.9
45	1	1.6	57.9	22.6172	77	90	0.855556	117／75	33.5	121	1.353	1.1	1.032	-0.7	5.03	1.53	1.57	3.01	4.61	5.71	100.4	45.2	5	0.26	0.03	6.4
45	1	1.57	58.5	23.7332	83	99	0.838384	116／81	35.4	132	1.358	1.1	1.269	-0.5	6.69	0.96	1.74	4.53	5.1	6.2	90.7	44.2	11.8	0.15	0.5	10.9
45	1	1.51	61.7	27.0602	82	95	0.863158	119／75	38.3	156	1.378	1.3	1.078	-0.8	4.83	0.51	1.49	3.33	5.6	6.7	14.8	15.6	56.9	4.43	0.42	9.8
45	1	1.64	56.6	21.044	72	92	0.782609	106／77	31	107	1.381	1.3	1.16	-0.3	5.51	1.04	2.83	3.7	4.96	6.06	14.7		93.4	0.4	0.42	5.1
45	1	1.65	67.1	24.6465	80	94	0.851064	133／89	38.3	156	1.396	1.5	1.131	-1.9	5.7	1.05	2.22	3.29	4.89	5.99	14.4	5.2	32.7	0.73	0.49	6
46	1	1.51	43	18.8588	65	84	0.77381	138／87	26.5	76	1.41	1.6	1.12	-2.7	3.91	1.41	1.92	1.56	5.92	7.02	148.7	119.1	21.8	0.24	0.17	9.9
46	1	1.615	49.2	18.8634	81	95	0.852632	092／58	26.8	81	1.413	1.6	1.372	-1.5	4.92	1.41	1.62	3.12	4.99	6.09	81.1	68.4	23.1	0.15	0.3	9.9
46	1	1.65	64.5	23.6915	77	97	0.793814	102／67	36.4	142	0.884	-2.1	0.907	-0.2	4.21	0.7	1.72	2.07	4.62	5.72	99.3	47.8	24.3	0.4	0.55	14.7
46	1	1.58	52.3	20.9502	72	92	0.782609	139／86	29.3	97	0.899	0.87	0.943	0.1	4.79	1.4	2.41	2.06	4.86	5.96	27.9	26.5	81	0.5	0.4	9.5
46	1	1.59	62.6	24.7617	87	99	0.878788	139／65	35.3	139	0.916	-1.6	0.824	-0.9	6.51	0.78	1.77	4.27	5.2	6.3	46.5	32.1	86.9	0.38	0.27	10.8
46	1	1.553	49.3	20.4411	73	87	0.83908	119／77	30.2	96	0.936	-1.7	0.832	-0.8	4.19	0.84	1.6	2.36	4.26	5.36	55.1	21.5	5	0.19	0.3	6.47
46	1	1.543	44.1	18.5228	73	87	0.83908	117／75	26.5	76	0.942	-1.6	0.89	-0.3	5.5	0.77	2.26	2.95	5.22	6.38	58.7	26.4	32.4	0.57	0.46	4.3
46	1	1.56	47.1	19.354	68	89	0.764045	099／59	27.6	83	0.948	-1.6	0.704	-1.9	4.17	0.6	1.85	2.34	5.32	6.06	94.6	57.5	74	0.25	0.46	7.3
46	1	1.53	47.4	20.2486	61	82	0.743902	093／64	28.9	89	0.95	-1.5	0.807	-1	3.83	0.7	1.6	1.68	5.08	5.88	63.7	43.4	42.6	0.48	0.5	10.9
46	1	1.483	56	25.4628	78	89	0.876404	095／65	37.3	141	0.959	-1.5	0.813	-1	4.23	1.63	1.21	2.84	4.77	5.83	22.1	24.3	227	0.15	0.4	10.7
46	1	1.47	51	23.6013	68	84	0.809524	099／61	33.9	118	0.969	-1.4	0.719	-1.8	4.68	0.63	1.57	2.68	4.56	7.52	15.3	21.8	110.8	0.25	0.3	10.3
46	1	1.61	52.1	20.0995	71	90	0.788889	093／65	29.9	97	0.981	-1.3	0.863	-0.6	4.17	1.32	1.92	1.64	5.3	5.51	91.2	51.3	42.7	0.41	0.54	11.8
46	1	1.57	57.3	23.2464	71	89	0.797753	129／89	33.7	123	0.982	-1.3	0.884	-0.4	5.41	1.92	1.78	2.9	5.2	5.83	55.2	19.3	16.6	0.15	0.18	5.4
46	1	1.482	63	28.6843	88	100	0.88	111／74	41.7	178	1.005	-1.1	0.881	-0.4	5.5	1.12	1.27	4.44	6.1	6.45	39.1	19.7	34.1	0.22	0.4	5.6
46	1	1.52	54.6	23.6323	80	97	0.824742	176／114	34.3	123	1.011	-1	0.855	-0.6	5.32	3.21	1.04	3.43	5.64	12.71	89.4	35.5	50.6	0.15	0.1	15.6
46	1	1.552	62.3	25.8645	90	100	0.9	115／68	37	148	1.019	-1	0.884	-0.4	4.18	2.84	0.95	2.54	5.3	8	5	9.2	145.2	0.37	0.33	9.6
46	1	1.535	62	26.3133	87	99	0.878788	135／93	39	158	1.026	-0.9	0.907	-0.2	5.32	1.84	1.7	3.3	5.13	6.27	70.6	42.1	14.2	0.27	0.53	6.7
46	1	1.572	49.7	20.1118	66	83	0.795181	100／70	28.5	90	1.027	-0.9	0.776	-1.3	4.72	1.18	1.61	2.54	4.99	5.68	63.1	58.5	11.8	0.19	0.1	10.2
46	1	1.492	51.6	23.1799	76	95	0.8	120／96	34.3	119	1.055	-0.7	0.937	0.1	5.37	0.85	1.82	3.24	5.3	5.24	22.3	20.4	115.2	0.15	0.23	6
46	1	1.587	65.5	26.0068	89	101	0.881188	099／71	37.7	156	1.061	-0.6	0.881	-0.4	5.23	0.54	1.68	3.3	5.36	6.75	21.6	5.9	7	0.15	0.39	4.5
46	1	1.503	64.6	28.5966	84	99	0.848485	147／97	39.4	170	1.065	-0.6	0.888	-0.3	4.82	1.23	1.61	2.64	5.04	6.27	5.8	4.3	178.8	0.2	0.26	8.7
46	1	1.48	57.8	26.3879	86	90	0.955556	138／85	38	148	1.071	-0.5	0.917	-0.1	5.53	2.66	3.31	1.18	6.6	6	3.4	2	105.2	0.39	0.37	6.1
46	1	1.5	51.8	23.0222	77	90	0.855556	114／75	32.5	112	1.072	-0.5	0.931	0	4.85	0.93	1.82	3.07	5.36	7.04	10.2	2.8	68.4	0.2	0.42	17.3
46	1	1.51	49.2	21.578	77	92	0.836957	120／76	31.7	103	1.075	-0.5	0.94	0.1	4.92	0.71	2.2	2.57	5.23	6.93	44.9	22	11.3	0.38	0.24	9.2
46	1	1.56	46.8	19.2308	68	89	0.764045	122／62	27.5	83	1.076	-0.5	0.693	-2	6.21	0.73	2.28	3.22	5.21	4.72	101.8	40.7	20.4	0.29	0.35	6.8
46	1	1.532	50.4	21.474	68	86	0.790698	117／82	31	102	1.079	-0.5	0.845	-0.7	6.36	1.35	1.67	3.23	5.2	6.1	58.8	27	54.8	0.25	0.2	6.37
46	1	1.61	49.9	19.2508	62	84	0.738095	110／71	27.6	85	1.104	-0.3	0.861	-0.6	4.94	1	1.9	3.11	5.3	5.2	102.9	21.1	11.8	0.2	0.4	4.3
46	1	1.63	71	26.7229	86	100	0.86	108／76	40.6	177	1.135	0	0.985	0.5	2.89	0.76	1.17	1.18	7.96	17.67	70.9	22.3	26.7	0.42	0.18	65.2
46	1	1.57	64.8	26.2891	83	101	0.821782	132／87	38.7	160	1.142	0.1	0.882	-0.4	4.04	1.1	1.34	2.38	5.83	9.29	13.1	7.8	179.1	0.28	0.14	11
46	1	1.64	62.8	23.3492	83	96	0.864583	110／69	33.9	130	1.148	0.1	1.006	0.6	3.45	0.69	1.32	1.88	5.1	6	17.2	6.8	30.2	0.7	0.82	9.4
46	1	1.62	58.9	22.4432	79	91	0.868132	098／64	33	120	1.155	0.2	0.97	0.3	4.06	0.59	1.71	2.14	5.1	4.3	68.9	33.2	22	0.23	0.27	12.8
46	1	1.56	46.8	19.2308	79	95	0.831579	132／83			1.156	0.2	0.884	-0.4	3.43	1.16	0.84	2.38	5.2	4.76	7	4.7	62.5	0.48	0.4	9.7
46	1	1.595	68.4	26.8865	84	98	0.857143	117／77	40.7	174	1.16	0.2	0.859	-0.6	4.12	1.71	1.14	2.51	4.97	8.13	2.6	8	652.6	0.51	0.42	15.2
46	1	1.477	57	26.1285	82	92	0.891304	118／74	37.1	143	1.165	0.3	0.852	-0.7	4.37	1.1	1.31	3.1	4.8	7.6	5.9	3	62	0.16	0.13	6.4
46	1	1.53	51.2	21.8719	81	91	0.89011	091／56	31.9	107	1.172	0.3	0.829	-0.8	5.29	1.76	1.42	3.45	4.87	4.76	39.4	31.7	50.3	0.36	0.23	10.7
46	1	1.573	58.4	23.6024	73	87	0.83908	131／81	33.9	126	1.178	0.4	0.855	-0.6	5.1	0.98	1.75	3.03	6.32	5.66	106.4	38.2	24.1	0.16	0.22	11.4
46	1	1.55	54.5	22.6847	75	95	0.789474	104／70	32.5	114	1.184	0.4	0.924	-0.1	5.38	1.46	1.59	2.9	4.81	7.83	4.9	9.3	284.2	0.33	0.55	9.2
46	1	1.526	57.6	24.7351	79	93	0.849462	155／102	35.6	134	1.188	0.5	0.913	-0.1	4.44	0.75	1.45	2.44	5.7	6.6	37	25.3	13.2	0.2	0.1	10.2
46	1	1.577	61.7	24.8097	94	95	0.989474	135／86	35.8	140	1.188	0.5	0.762	-1.4	4.68	1.08	1.31	3.59	5.34	6.94	11.8	3.1	68	3.23	0.26	24.7
46	1	1.63	62.7	23.5989	84	93	0.903226	116／79	35	135	1.198	0.5	0.866	-0.5	4.74	1.57	1.66	2.31	5.1	6.2	54.7	24.4	20.4	0.15	0.1	5.9
46	1	1.602	47.8	18.6253	65	83	0.783133	122／88	25.6	76	1.2	0.6	0.939	0.1	3.43	0.86	1.64	1.68	4.44	7.2	97.8	50.8	30.1	0.15	0.42	9.8
46	1	1.503	59.8	26.4718	84	99	0.848485	104／76	38.8	154	1.209	0.6	1.017	0.7	4.53	0.72	1.51	3.02	4.7	6.89	5.1	6.2	266.7	0.85	0.5	11.1
46	1	1.613	49.8	19.1408	64	87	0.735632	112／70	27.5	85	1.246	0.9	0.895	-0.3	4.23	0.55	2.22	1.95	4.55	6.5	51.1	49.2	21.8	0.37	0.71	11.7
46	1	1.63	61.8	23.2602	76	93	0.817204	114／78	35.1	133	1.25	1	0.952	0.2	3.84	0.53	2.22	1.45	5.1	5	6.5	2	43.9	0.53	0.5	8.7
46	1	1.67	72.8	26.1035	77	99	0.777778	123／81	40.4	176	1.269	1.1	1.155	1.9	4.76	1.83	1.24	3.15	4.92	6.2	40.2	62.2	141.5	0.94	0.42	8.7
46	1	1.523	48.8	21.0388	76	90	0.844444	125／89	29.7	95	1.275	1.2	0.962	0.3	4.07	1.42	1.42	1.96	5.39	7.21	33.4	23.6	197.6	0.27	0.15	12.2
46	1	1.545	50.9	21.3236	66	85	0.776471	115／67	30.4	100	1.279	1.2	0.943	0.1	4.14	1.21	1.51	2.11	5.3	6.4	40.4	15.4	20.8	0.37	0.26	5.5
46	1	1.65	59.8	21.9651	69	91	0.758242	101／72	33.2	120	1.28	1.2	1.059	1.1	4.27	0.91	1.42	2.67	6.2	6.9	50.6	20.5	11.8	0.25	0.1	8.9
46	1	1.566	58.6	23.8954	87	93	0.935484	118／88	35	131	1.323	1.6	1.059	1.1	5.94	1.57	1.41	3.8	4.6	5.7	80	58.2	55.9	0.15	0.53	6.7
46	1	1.57	56.6	22.9624	72	92	0.782609	122／86	33.6	121	1.402	2.2	1.102	1.4	4.41	1.42	1.59	2.22	4.7	5.8	7.1	1.9	92	0.15	0.36	4.9
46	1	1.532	64.6	27.5242	96	105	0.914286	138／86	40.2	169	1.406	2.3	1.11	1.5	5.46	1.89	1.87	2.78	4.98	6.08	3.7	13.2	1000	1.18	0.84	29.7
46	1	1.53	53.1	22.6836	75	90	0.833333	117／76	32.7	113	1.564	3.6	1.177	2.1	3.84	5.11	0.82	1.44	6.1	7.2	5.3	4.2	71.8	0.36	0.39	5.6
46	1	1.55	51	21.2279	70	92	0.76087	105／69	31.6	104	1.438	1.8	0.992	-0.5	5.15	0.45	2.82	2.19	4.5	5.6	70.5	45	14.8	0.28	0.1	6
46	1	1.511	54.4	23.827	78	89	0.876404	113／72	33.8	122	1.503	2.3	1.194	-0.8	5.67	2.06	1.32	3.65	5.4	6.5	67.3	43.5	72.8	0.15	0.1	14.4
46	1	1.685	55.2	19.4419	78	95	0.821053	125／81	29.3	96	1.255	0.3	1.07	-0.6	4.73	0.9	1.89	2.78	4.81	5.91	61.4	65.3	58.3	0.46	0.21	11.5
46	1	1.52	55.1	23.8487	76	93	0.817204	112／72	34.8	126	1.256	0.3	0.984	-0.1	5.27	1.58	1.46	3.17	5.1	6.2	47.9	43.5	22.1	0.19	0.53	6.7
46	1	1.52	54	23.3726	72	92	0.782609	111／72	33.8	120	1.26	0.3	0.959	-0.1	5.23	1.37	1.83	2.79	4.68	5.78	42.1	16.5	5	0.14	0.03	15.69
46	1	1.62	57.7	21.986	75	98	0.765306	148／99	29.2	104	1.265	0.4	0.952	-1.4	4.51	1	2.34	1.94	5.66	6.76	34.9	50.8	165.8	0.98	0.41	15.8
46	1	1.55	57.3	23.8502	76	90	0.844444	113／78	35	129	1.272	0.4	0.929	-0.5	3.44	0.92	1.29	2.06	4.4	5.5	25.5	18.1	163.9	0.52	0.16	10.4
46	1	1.52	48.2	20.8622	75	87	0.862069	106／63	30.3	96	1.278	0.5	0.955	0.1	5.23	1.43	1.7	2.97	4.96	6.06	20.6	8.8	28.9	0.15	0.1	14.4
46	1	1.515	56.2	24.4856	73	90	0.811111	122／82	35.2	131	1.284	0.5	1.024	2.1	4.86	1.34	1.6	2.41	5.8	6.9	20.3	9.9	43.3	1.23	0.37	10.5
46	1	1.545	49.8	20.8628	67	83	0.807229	118／73	29.8	96	1.288	0.6	1.013	-0.8	3.84	0.8	1.77	1.77	5	6.1	20.3	24.6	95.9	0.16	0.71	11.7
46	1	1.557	70.7	29.1637	93	102	0.911765	130／87	43.2	196	1.288	0.6	0.862	-0.5	5.2	1.04	1.75	3.03	5.33	6.43	20.2	26.7	228.5	0.84	0.39	4.5
46	1	1.555	49.8	20.5953	64	79	0.810127	105／73	29.5	95	1.298	0.6	0.966	-2.3	5.06	1.64	1.48	3.1	4.44	5.54	15.2	6.3	40.9	0.16	0.5	10.9
46	1	1.55	60.7	25.2653	81	97	0.835052	110／69	37.4	147	1.3	0.7	1.039	-0.6	5.4	1.28	1.2	3.9	5.34	6.44	12.8	23.6	407.2	0.65	0.45	18.3
46	1	1.55	48.6	20.2289	62	84	0.738095	095／58	28.8	90	1.309	0.7	1.117	-0.1	4.42	0.62	1.5	2.98	5.12	6.22	11.5	24.6	408.6	0.54	0.31	12.3
46	1	1.61	65.2	25.1534	78	90	0.866667	112／73	37.7	153	1.346	1	0.995	-0.1	4.37	2.69	0.99	2.48	4.84	5.94	10.2	2.9	36	0.2	0.24	4.3
46	1	1.59	65.1	25.7506	79	93	0.849462	117／89	38.6	158	1.35	1.1	1.052	-1.4	5.24	1.82	1.35	3.42	5.59	6.69	6.9	3	95	1.64	0.17	4.9
46	1	1.606	55.4	21.4792	72	90	0.8	114／75	31.4	108	1.369	1.2	1.255	-0.5	3.79	0.63	2.03	1.33	4.6	5.7	6.6	3.8	388.4	0.43	0.22	13.3
46	1	1.52	50	21.6413	74	91	0.813187	121／89	31	102	1.375	1.3	1.062	0.1	4.82	1.65	1.47	2.5	4.98	6.08	6.5	6.3	221.7	0.37	0.15	28.9
47	1	1.576	55.2	22.2242	71	90	0.788889	110／79	32.9	115	0.929	-1.7	0.824	0.7	4.45	0.9	1.45	2.54	5.4	6.5	46.9	18.2	14.6	0.44	0.54	12.9
47	1	1.61	70	27.0051	83	105	0.790476	125／89	40.2	174	0.9322	-0.97	1.039	-0.3	5.17	1.28	1.52	3.07	5.49	6.59	72.32	40.67	10.7	0.5	0.01	9.37
47	1	1.552	54.1	22.4602	70	85	0.823529	123／85	32.5	113	0.954	-1.5	0.813	0.2	3.72	1.22	1.99	1.4	4.92	6.02	11.5	5.7	30.77	0.66	0.23	17.27
47	1	1.535	54.5	23.1302	71	84	0.845238	125／78	33.5	119	0.975	-1.2	0.817	1.9	5.46	1.96	0.84	3.09	5.3	6.4	2.9	8.6	218.5	15.12	0.53	9.9
47	1	1.44	50.8	24.4985	76	91	0.835165	113／67	34.8	123	0.993	-0.9	1.021	0.4	3.85	1.26	1.6	1.83	6.03	7.13	19.4	5	72.9	11.25	0.71	11.8
47	1	1.442	52.1	25.0557	73	89	0.820225	109／76	36.5	132	1.001	-1.1	0.859	-0.5	5.15	0.85	1.46	3.24	5.6	6.5	33.7	13	45.6	0.15	0.23	8.9
47	1	1.552	45.7	18.9729	65	83	0.783133	112／71	28.1	83	1.006	-1.1	0.874	-0.5	4.76	0.92	1.54	2.98	5.1	5.09	7.3	2.3	90.3	11.07	0.13	8
47	1	1.565	58.6	23.9259	80	95	0.842105	108／71	35.2	132	1.011	-1	0.812	-1	5.73	0.92	2.09	3.24	4.9	6.5	71.6	62.4	40.1	0.15	0.28	10.7
47	1	1.62	78.2	29.7973	102	112	0.910714	115／75	46.6	225	1.014	-1	1.038	0.9	4.48	2.15	1.28	2.19	5.3	7	36	11.4	20.7	0.15	0.34	5.7
47	1	1.577	66.7	26.8202	86	94	0.914894	139／94	39	165	1.027	-0.9	0.857	-0.6	5.88	1.6	2.3	2.76	6.52	19.18	51.8	39.2	73.8	0.66	0.62	26.8
47	1	1.64	57.5	21.3786	70	86	0.813953	118／81	31.8	111	1.039	-0.8	0.835	-0.8	4.79	0.96	1.38	2.72	5.48	6.74	46.1	33.3	112.1	0.62	0.31	6.5
47	1	1.62	70.7	26.9395	96	101	0.950495	122／88	41.4	181	1.042	-0.8	0.868	-0.5	5.15	2.26	1.14	3.96	7.25	14.33	30.3	17.7	74.6	0.35	0.57	5.2
47	1	1.627	54.2	20.475	79	94	0.840426	107／67	29.7	99	1.048	-0.7	0.659	-2.3	4.14	1.01	2.21	1.52	5.9	9	1.4	3.1	407.9	0.39	0.7	9.1
47	1	1.617	55.9	21.3792	78	90	0.866667	112／79	31.8	110	1.085	-0.4	0.898	-0.3	5.17	1.92	1.19	3.58	6.28	6.9	95.1	31.7	21	0.15	0.42	8.2
47	1	1.525	46.6	20.0376	73	90	0.811111	108／83	28.4	87	1.086	-0.4	0.857	-0.9	5.44	0.97	2.12	2.75	5.95	6.18	21.7	15.3	86.1	0.15	0.39	16.2
47	1	1.43	47.7	23.3263	66	85	0.776471	129／79	33.5	112	1.089	-0.4	0.713	-1.8	5.43	1.05	2.23	3	4.9	4.2	46.6	19.2	20.4	0.72	0.73	17.6
47	1	1.53	49	20.9321	69	84	0.821429	106／60	29.7	95	1.098	-0.3	0.848	-0.7	5.45	1.75	1.94	2.96	4.16	6.1	52.4	31.9	27.5	0.15	0.34	5.7
47	1	1.594	59.2	23.2994	71	91	0.78022	116／77	34.2	127	1.112	-0.2	0.677	-2.1	4.06	1.75	0.79	2.74	4.9	6.4	36.6	18.5	28.9	0.28	0.34	7.7
47	1	1.585	60.2	23.9628	82	97	0.845361	099／066	35.6	135	1.127	-0.1	0.993	0.5	4.81	0.59	1.88	2.61	6.28	6.7	3.8	1.9	116.7	9.43	0.38	6.2
47	1	1.56	59.1	24.285	79	94	0.840426	140／90	35.6	135	1.135	0	0.999	0.6	5.26	2.91	1.08	3.46	6.1	6.5	74.7	43.6	38	0.2	0.2	9
47	1	1.53	58.5	24.9904	80	98	0.816327	113／67	36.3	139	1.146	0.1	0.894	-0.3	4.32	1.4	1.89	1.78	5.64	6.9	9.4	3	37.2	2.38	0.68	5.2
47	1	1.49	54.4	24.5034	79	90	0.877778	109／67	34.1	124	1.161	0.2	0.902	-0.2	5	1.25	1.79	2.28	5.36	6.07	130.7	50.9	27.8	0.15	0.17	8.4
47	1	1.59	52.2	20.6479	79	89	0.88764	115／72	30.6	101	1.197	0.5	0.756	-1.4	4.21	1	1.98	2.15	6.2	7.1	13.1	12.5	94.7	3.97	0.37	8.4
47	1	1.62	54.2	20.6523	74	91	0.813187	112／73	31	104	1.234	0.8	0.984	0.5	4.62	0.8	1.79	2.4	6	5.2	14.4	14.6	145.8	0.32	0.59	12
47	1	1.585	60.2	23.9628	77	93	0.827957	125／85	34.6	131	1.237	0.9	1.035	0.9	6.49	1.27	1.51	4.4	4.43	4.55	104.5	74.4	34.9	0.79	0.12	7.9
47	1	1.545	62	25.9738	84	97	0.865979	093／58	38.1	153	1.24	0.9	1.036	0.9	5.52	2.07	1.22	3.88	4.96	6.04	69.2	49.2	13.6	0.22	0.23	6.2
47	1	1.585	57.5	22.8881	75	87	0.862069	104／81	32.1	116	1.245	0.9	0.802	-1.1	4.86	0.73	2.25	2.15	4.89	4.37	67.7	32.9	16.3	0.41	0.33	4.2
47	1	1.64	61.9	23.0146	76	95	0.8	128／80	33.3	126	1.267	1.1	0.993	0.5	4.46	1.95	1.21	2.93	5.21	5.02	40.6	22	46.7	0.17	0.5	8.2
47	1	1.562	55.9	22.9113	73	89	0.820225	104／69	33.9	121	1.27	1.1	0.833	-0.8	4.12	0.73	1.8	1.87	5.4	6.9	81.6	31.6	12.7	0.36	0.37	8.4
47	1	1.455	49	23.1457	76	85	0.894118	135／89	33.4	112	1.27	1.1	0.892	-0.3	5.49	1.31	1.72	3.08	5.8	7.5	30.7	79.5	179.3	1.09	0.23	6.2
47	1	1.605	61.6	23.9128	80	98	0.816327	105／75	35.7	137	1.273	1.2	0.913	-0.1	5.24	0.79	2.34	2.21	5.11	8.07	92.3	56.8	78.3	0	0.33	4.2
47	1	1.57	53.7	21.7859	73	87	0.83908	121／85	31.2	106	1.296	1.3	0.865	-0.5	4.76	1.29	1.81	2.3	5.5	6.8	32.8	43.5	171.4	0.7	0.46	13.4
47	1	1.523	49.9	21.513	72	84	0.857143	113／78	29.8	98	1.32	1.6	1.168	2	3.92	0.61	1.9	2.06	7	7.6	5.2	6.8	243.5	0.15	0.2	9
47	1	1.641	58.9	21.8725	75	92	0.815217	114／76	33.3	119	1.331	1.6	1.054	1	4.99	1.39	1.89	3.13	5.18	4.11	103.7	55.7	11.8	0.21	0.68	5.2
47	1	1.57	61.6	24.9909	90	97	0.927835	118／80	37	144	1.343	1.7	0.777	-1.3	5.42	2.37	1.46	3.44	5.63	9.55	42.5	42.5	67.8	0.15	0.34	4.6
47	1	1.623	74.1	28.1307	85	105	0.809524	125／79	42.5	194	1.459	2.7	1.059	1.1	3.92	1.05	1.77	1.8	5.81	7.5	9.5	5.6	127.7	0.39	0.68	17.1
47	1	1.68	69.6	24.6599	83	102	0.813725	105／69	39.5	164	1.498	3	0.99	0.5	5.5	1.64	1.55	3.55	4.89	6.61	42.3	19.1	10.4	0.15	0.39	18.5
47	1	1.495	39	17.4495	61	75	0.813333	112／83	24.6	64	1.615	4	1.376	3.7	4.34	0.69	2.02	1.81	5	8.2	82.4	26.6	20.4	0.21	0.23	6.3
48	1	1.445	46	22.0304	75	87	0.862069	118／82	32.7	104	0.729	-3.4	0.831	-0.8	4.09	1.36	1.62	2.32	6.12	9.91	27.4	2.6	20.4	0.15	0.33	5.1
48	1	1.55	50.3	20.9365	71	85	0.835294	101／68	30.1	98	0.881	-2.1	0.756	-1.4	5.48	1.72	1.55	3.04	5.25	5.76	37.9	20.7	28	0.24	0.33	5.5
48	1	1.406	50.5	25.5459	85	95	0.894737	111／69	36.9	132	0.889	-2	0.655	-2.3	4.18	2.27	1.12	2.3	5.24	8.4	6.8	4	95.8	9.04	0.53	8.9
48	1	1.555	47.2	19.5201	65	86	0.755814	106／64	28.1	85	0.921	-1.8	0.86	-0.6	5.8	0.8	1.82	3.68	4.8	6.1	93.7	51.7	5	0.21	0.23	7.79
48	1	1.49	46.4	20.9	68	83	0.819277	123／75	30	94	0.927	-1.7	0.829	-0.8	5.74	0.94	2.41	2.8	4.8	9.6	112	57	12.6	0.42	0.43	5.6
48	1	1.515	48.5	21.1308	67	86	0.77907	125／85	30.6	99	0.93	-1.7	0.905	-0.2	5.29	0.93	1.85	3.04	5.1	6.3	102.78	42.58	12	0.57	0.28	8.02
48	1	1.51	59.9	26.2708	79	95	0.831579	106／71	37.9	150	0.934	-1.7	0.688	-2	5.18	1.37	1.42	3.4	4.4	5.26	29.3	26.9	103.8	0.45	0.43	14.3
48	1	1.595	50.8	19.9684	68	84	0.809524	113／77	29	92	0.936	-1.6	0.77	-1.3	3.52	0.98	1.71	1.35	5.4	5.9	18.8	2.2	31.3	0.76	0.15	7.3
48	1	1.515	51.6	22.4815	70	89	0.786517	125／80	31.7	108	0.951	-1.5	0.789	-1.2	3.92	1.34	1.07	2.25	6.2	9.5	85	41.1	11.8	0.15	0.4	5.3
48	1	1.52	53.3	23.0696	74	86	0.860465	095／60	32.3	113	0.957	-1.5	0.83	-0.8	5.23	3.62	1.08	2.76	5.6	7	4.1	3.7	54.8	0.39	0.38	9.6
48	1	1.55	54.4	22.6431	73	93	0.784946	112／75	33	116	0.962	-1.3	0.888	-0.3	4.45	1.16	2.11	1.86	5.5	5	60.9	41.2	11.8	0.19	0.43	6.1
48	1	1.53	53.7	22.9399	73	95	0.768421	114／70	32.4	114	1.067	-0.6	0.856	-0.6	4.62	0.77	1.87	2.62	5.9	5.53	100.7	40.2	23.9	0.35	0.42	7.2
48	1	1.53	52.9	22.5981	78	87	0.896552	113／70	32.1	111	1.073	-0.5	0.828	-0.9	6.33	0.85	3.39	2.3	5.2	5.7	78.8	44.1	19.9	0.15	0.52	4.1
48	1	1.565	50.6	20.6596	67.5	86	0.784884	106／73	30.2	98	1.085	-0.4	0.774	-1.3	4.31	0.56	2.24	2.02	5.41	6.8	6.4	6.1	153.3	0.77	0.22	7.4
48	1	1.532	48.7	20.7497	79	90	0.877778	118／78	29.7	94	1.093	-0.3	0.898	-0.3	4.93	0.55	2.04	2.81	4.74	7.09	19.1	9.9	156.6	0.08	0.45	11.6
48	1	1.62	57.7	21.986	78	94	0.829787	130／75	32.5	116	1.137	0	0.825	-0.9	4.76	1.37	1.45	3.14	5.2	6.65	68.3	41.6	7	0.34	0.37	10.2
48	1	1.587	56.1	22.2746	75	93	0.806452	120／77	32.9	116	1.144	0.1	1.065	1.1	5.05	1.46	1.9	2.97	4.74	5.45	75.2	52.2	126.4	0.35	0.53	16.6
48	1	1.55	56.4	23.4755	73	91	0.802198	114／79	34.1	124	1.146	0.1	0.9	-0.3	4.94	1.3	1.68	2.67	5	6.2	66.8	48.3	11.8	0.15	0.3	7.9
48	1	1.515	46.3	20.1723	69	81	0.851852	121／80	28.8	88	1.152	0.2	0.902	-0.2	3.55	0.6	1.79	1.4	6.58	9.57	105.4	63.8	27.3	0.15	0.25	9.8
48	1	1.55	57.4	23.8918	81	95	0.852632	104／68	35	130	1.169	0.3	0.903	-0.2	4.26	0.92	1.72	2.2	4.83	7.13	24.6	19.9	148.1	1.8	0.25	10.6
48	1	1.616	72.4	27.724	84	99	0.848485	151／99	41.8	187	1.169	0.3	0.823	-0.9	4.49	0.66	1.53	2.91	5.42	7.48	7.8	12.6	684.4	0.33	0.75	8.8
48	1	1.59	60.8	24.0497	79	93	0.849462	150／100	35.4	136	1.172	0.3	0.819	-0.9	4.45	1.51	1.4	2.27	6.02	7.4	48.5	20.4	51.2	0.73	0.34	21.1
48	1	1.62	47.9	18.2518	59	80	0.7375	096／63	25.8	76	1.2	0.5	0.938	0.1	3.61	0.86	1.71	1.4	4.6	4.7	9.5	4.2	91.4	0.37	0.28	9.4
48	1	1.65	63.7	23.3976	79	90	0.877778	100／67	35.2	136	1.28	1.2	1.014	0.7	5.41	1.16	1.52	3.08	5.1	5.8	80.2	38.2	11.8	0.33	0.4	8
48	1	1.445	56.9	27.2506	76	90	0.844444	150／88	39.5	155	1.283	1.2	1.003	0.6	3.23	1.25	1.08	1.87	5.5	8.4	6.2	6.3	132.2	0.31	0.45	54.4
48	1	1.595	59.2	23.2702	72	91	0.791209	124／79	33.9	126	1.287	1.3	0.903	-0.2	5.21	0.47	2.27	2.81	4.7	5.5	82	36.9	61.7	0.18	0.16	7.1
48	1	1.59	63.4	25.0781	83	94	0.882979	099／65	36.5	143	1.413	2.3	0.92	-0.1	4.38	2.36	1.16	2.98	6.1	7.6	5.3	2.3	58.7	0.15	0.25	6.5
48	1	1.515	62	27.0126	92	104	0.884615	135／92	36.4	93	1.464	2.8	1.107	1.5	4.54	0.6	2.14	2.12	5.81	6.1	8.9	12.1	249	0.3	0.39	15.4
48	1	1.668	64.7	23.2548	80	96	0.833333	109／70	35.3	137	1.502	3.1	1.176	2	5.55	1.43	1.6	2.79	4.94	5.93	86.8	67.2	47.3	0.26	0.47	7.9
48	1	1.6	63.1	24.6484	80	91	0.879121	124／60	36.4	144	1.507	3.1	1.071	1.2	3.72	2.24	1.68	1.18	4.7	7.2	45.2	19.7	37	0.31	0.3	8.3
49	1	1.525	52.3	22.4886	69	85	0.811765	105／64	32.3	110	0.844	-2.4	0.806	-1	4.18	0.6	2.09	2.05	4.91	6.1	39.1	30.7	43.68	0.42	0.55	11.7
49	1	1.5	50.9	22.6222	70	88	0.795455	125／71	32.8	111	0.878	-2.1	1.071	1.2	4.82	0.96	1.86	2.31	5.1	6.3	46.6	18.7	44.5	0.3	0.47	10.3
49	1	1.63	57	21.4536	82	93	0.88172	125／77	32.6	116	0.902	-1.9	0.736	-1.6	4.59	0.76	2.31	1.64	5.8	5.4	64.2	36.4	20.8	0.24	0.47	7.2
49	1	1.56	47.8	19.6417	66	81	0.814815	103／62	27.4	84	0.921	-1.8	0.811	-1	4.83	0.65	2.25	2.16	4.81	6.2	82.8	39.7	6.92	0.22	0.08	25.87
49	1	1.49	45.1	20.3144	69	85	0.811765	151／91	28.9	87	0.927	-1.7	0.759	-1.4	4.39	1.34	2.02	2.22	5.22	5.36	42.4	22.8	12.5	0.15	0.34	11.4
49	1	1.67	49.7	17.8206	71	88	0.806818	105／67	25.7	76	0.985	-1.2	0.715	-1.8	4.48	0.48	1.83	2.64	5.5	6.22	84.1	53.4	17.3	0.15	0.24	12.4
49	1	1.516	44.3	19.2755	71	84	0.845238	097／56	29.2	85	1.003	-1.1	0.618	-2.6	4.71	1	1.7	2.6	4.94	6.58	8.8	13.3	317.8	0.49	0.46	12.4
49	1	1.585	59.4	23.6444	80	96	0.833333	106／73	34.5	129	1.004	-1.1	0.794	-1.1	4.06	0.85	1.8	2.07	5.1	6.4	56.4	45.3	40.9	0.38	0.4	8
49	1	1.54	45.5	19.1854	63	82	0.768293	108／68	27.1	82	1.022	-0.9	0.993	0.5	5.11	0.99	2.45	2.4	5.61	3.94	5.5	5.4	175.7	0.28	0.57	7.5
49	1	1.56	52.9	21.7373	74	88	0.840909	131／84	31.5	107	1.031	-0.9	0.673	-2.1	5.81	1.77	1.66	3.16	6.19	4.25	74.1	41.9	29.4	0.37	0.32	6.4
49	1	1.6	58.2	22.7344	75	92	0.815217	120／88	33.8	123	1.059	-0.6	0.881	-0.4	4.44	1.08	1.4	2.89	5.1	8.9	17.4	11.8	114.3	0.59	0.45	7.3
49	1	1.57	50.7	20.5688	70	89	0.786517	113／79	29	93	1.061	-0.6	0.971	0.3	6.09	1.34	1.7	4.02	5.24	6.1	69.2	34.9	28.5	0.15	0.42	10.8
49	1	1.57	50.7	20.5688	74	88	0.840909	126／71	29.3	95	1.071	-0.5	0.832	-0.8	4.36	0.45	1.55	3.11	5.18	6.3	27.1	16.2	83.1	0.53	0.35	10.7
49	1	1.55	60.8	25.307	80	95	0.842105	127／86	36.9	145	1.075	-0.5	0.873	-0.5	4.49	1.59	1.32	2.64	5.8	7.2	73.6	22.4	47.1	0.37	0.85	8.9
49	1	1.585	57.9	23.0473	77	96	0.802083	138／82	33.8	124	1.075	-0.5	0.949	0.2	5.25	0.84	2.27	2.81	4.8	5.2	72.1	27	22.3	0.25	0.36	9
49	1	1.53	64.2	27.4253	78	94	0.829787	132／91	40.8	171	1.08	-0.5	0.868	-0.5	3.61	1.9	0.92	2.36	5.53	6	87.8	52.1	27.3	0.53	0.44	21.2
49	1	1.655	66.2	24.1692	77	96	0.802083	134／89	37.9	152	1.12	-0.1	0.877	-0.4	5.39	1.56	1.64	3.14	5.2	6.8	56.1	31.8	11.8	0.38	0.38	9.5
49	1	1.55	45.1	18.7721	64	83	0.771084	108／59	26.9	78	1.12	-0.1	0.884	-0.4	4.22	1.91	1.45	1.85	4.4	4.3	12.8	8.5	24.8	0.44	0.1	7.8
49	1	1.66	60.7	22.0279	81	93	0.870968	103／73	33.6	123	1.121	-0.1	0.846	-0.7	5.1	0.89	1.3	3.4	5.8	6.5	65.7	38.6	18	0.22	0.35	10.7
49	1	1.66	66.3	24.0601	72	95	0.757895	122／88	36.8	147	1.132	0	0.898	-0.3	3.99	2.38	1.49	1.36	5.3	6.4	9.3	7.8	283.3	0.69	0.62	8.1
49	1	1.615	69.6	26.6848	92	99	0.929293	121／83	40.2	173	1.141	0.1	0.896	-0.3	3.99	1.97	1	2.3	5.7	10.7	4.3	3.2	67.6	0.38	0.32	11
49	1	1.626	62.3	23.5639	79	93	0.849462	126／85	35.7	137	1.144	0.1	0.877	-0.4	5.75	1.88	1.67	3.57	6.21	8.69	5.4	8.5	119.5	15.5	0.33	36.6
49	1	1.55	47.2	19.6462	69	84	0.821429	113／69	27.7	84	1.147	0.1	0.746	-1.5	5.89	1.08	1.69	3.73	5.52	5.81	73.4	50.5	31.9	0.15	0.23	8.3
49	1	1.515	64.4	28.0583	78	94	0.829787	146／92	40	170	1.16	0.2	0.974	0.4	4.47	1.16	1.15	3.19	6	12.1	13.4	4.1	49.7	0.15	0.2	5.3
49	1	1.545	54.2	22.7061	70	86	0.813953	120／77	32.7	115	1.162	0.2	0.999	0.6	5.65	1.53	1.67	1.36	4.63	5.9	113.9	9.6	11.8		0.38	9.5
49	1	1.525	54.2	23.3056	75	95	0.789474	113／66	33.3	118	1.176	0.3	0.953	0.2	5.75	1.02	2.02	3.17	4.8	6.6	7.5	7.2	203.6	0.15	0.21	34
49	1	1.615	53.5	20.512	70	88	0.795455	130／87	30	100	1.177	0.4	0.815	-1	4.64	1.94	1.06	2.73	5	6.7	19.5	9.9	53.4	0.34	0.34	13.1
49	1	1.57	62.5	25.356	80	94	0.851064	139／71	37.5	149	1.196	0.5	1.081	1.3	6.65	1.23	1.81	4.55	6.7	10.5	2.8	0.6	117.8	5.59	0.47	7.3
49	1	1.525	48.4	20.8116	69	90	0.766667	132／86	28.8	91	1.2	0.6	0.837	-0.8	4.9	0.72	2.37	2.7	5.01	6.3	33.9	16	26.7	0.15	0.11	29.5
49	1	1.58	61.3	24.5554	78	92	0.847826	131／88	36.3	141	1.227	0.8	0.805	-1	5.36	1.94	1.26	3.22	5.2	7.7	9.3	4.1	92.5	0.4	0.29	8.4
49	1	1.56	47.2	19.3951	66	81	0.814815	105／71	27.3	82	1.231	0.8	0.839	-0.8	5.53	0.59	2.4	2.29	5.3	5.9	77.3	27.1	11.8	0.42	0.42	4.3
49	1	1.53	40.9	17.4719	63	79	0.797468	113／76	24.7	66	1.234	0.8	0.98	0.4	4.48	0.48	2.27	2.81	5.1	6	54.3	20	11.8	0.15	0.31	5.1
49	1	1.51	47.1	20.657	67	80	0.8375	108／66	30	94	1.236	1	0.837	-0.8	7.17	1.96	1.77	4.52	5	4.7	106.5	56.1	16	0.21	0.12	7.2
49	1	1.59	56.7	22.4279	81	89	0.910112	119／72	32.9	117	1.267	1.1	0.986	0.5	5.43	0.95	1.52	3.48	5.89	7.32	77.2	48.4	12.4	0.24	0.38	10.1
49	1	1.64	54.5	20.2632	74	90	0.822222	116／81	30.1	100	1.292	1.5	0.896	-0.3	3.93	3.3	0.93	2.12	4.64	5.9	80.8	39.2	37	0.15	0.57	7.4
49	1	1.595	67.2	26.4148	93	102	0.911765	129／89	39.9	168	1.292	1.3	1.227	2.5	5.89	2.44	1.48	3.95	5.6	6.4	40.5	36.1	11.8	0.32	0.21	29.6
49	1	1.632	58	21.7765	75	91	0.824176	111／68	31.9	114	1.304	1.4	0.911	-0.2	3.94	0.58	1.97	1.38	5.1	6.9	46	27.9	35.8	0.36	0.39	8.5
49	1	1.513	52.1	22.7594	72	87	0.827586	134／84	32.7	112	1.317	1.5	0.729	-1.7	4.23	0.94	1.62	2.17	5.01	7.6	54	30.05	31.44	0.97	0.52	4.4
49	1	1.49	53	23.8728	74	90	0.822222	104／71	34.1	121	1.321	1.6	0.897	-0.3	4.9	1.75	1.23	3.56	5.43	7.2	47.9	31.7	74.9	0.36	0.41	5.2
49	1	1.65	60.4	22.1855	77	94	0.819149	114／70	33.2	122	1.378	2	0.947	0.1	4.97	0.93	1.52	2.8	6.1	6.8	23.2	10.8	75.6	0.18	0.22	7.3
49	1	1.62	62.7	23.8912	75	98	0.765306	122／81	36.3	141	1.385	2.1	1.031	0.8	3.73	0.89	1.65	1.72	5.5	7.7	37.5	38	161.9	0.48	0.65	10.2
49	1	1.552	75.5	31.3447	90	106	0.849057	098／62	46.3	225	1.475	2.8	1.241	2.6	4.96	1.48	1.23	2.97	4.8	8.3	88	55.3	13.4	0.15	0.11	5.4
49	1	1.54	65.4	27.5763	84	100	0.84	131／84	40	170	1.506	3.1	1.041	0.9	4.62	1.84	1.16	2.85	4.87	7.1	52.8	34.9	26.5	0.15	0.31	7.7
49	1	1.583	64.9	25.899	77	94	0.819149	123／85	38.6	158	1.379	1.3	1.043	-0.8	3	1.93	1.1	1.09	5.5	6.9	35.4	16.8	25.7	0.15	0.1	4.2
49	1	1.615	60	23.0042	71	89	0.797753	143／87	35.6	132	1.38	1.3	1.159	-1	6.56	1.95	2.3	3.42	5.8	8.3	16.6	5.4	43.8	4.84	0.1	6.5
49	1	1.62	62.7	23.8912	75	93	0.806452	／	35.5	170	1.423	1.7	1.159	-0.8	4.21	0.88	0.79	3.19	5.9	6.9	10.4	5.2	85.5	3.15	0.45	6.8
49	1	1.59	68.2	26.9768	90	99	0.909091	110／80	40.6	174	1.502	2.3	1.202	0.4	6.25	2.3	1.34	3.97	5.13	5.9	9.9	3.4	43.85	0.37	0.56	31.14
49	1	1.645	44.2	16.3339	58	84	0.690476	110／71	22.3	60	1.506	2.4	1.21	-0.8	3.99	0.96	1.63	1.8	5.4	4.4	5.5	0.6	30.4	0.33	0.49	4.5
50	1	1.61	55	21.2183	81	89	0.910112	119／87	31.2	107	0.87	-2.2	0.922	-0.1	5.31	0.78	2.19	3.07	5.57	9.56	80.6	42.4	36.5	0.15	0.4	8.1
50	1	1.465	49.9	23.2501	69	88	0.784091	128／79	33.6	114	0.883	-2.1	0.828	-0.8	3.36	0.78	1.59	1.14	5.2	6.8	58.8	37.3	122.8	0.42	0.37	6.5
50	1	1.55	53.8	22.3933	80	92	0.869565	131／83	32.8	114	0.904	-1.9	0.759	-1.4	4.64	0.57	1.69	2.56	5	7.8	127.8	89.8	16.5	0.25	0.42	7.3
50	1	1.505	50.6	22.3397	74	94	0.787234	133／81	32.8	110	0.921	-1.8	0.659	-2.3	5.49	1.31	1.46	3.76	5.1	6	19.7	4.3	25.8	0.54	0.5	13.1
50	1	1.585	50.3	20.0221	68	85	0.8	091／66	29.7	94	0.937	-1.6	0.67	-2.2	5.08	1.06	1.68	3.16	4.9	5.1	21.4	5.6	42.3	0.4	0.16	10.5
50	1	1.565	55.6	22.7011	65	89	0.730337	117／76	33.2	118	0.944	-1.6	0.828	-0.9	5.18	0.97	1.76	2.21	4.9	6.3	59.7	32	12.5	0.15	0.42	8.3
50	1	1.585	53	21.0968	74	84	0.880952	121／80	30.4	101	0.948	-1.5	0.929	0	5.58	1.22	1.3	3.74	5.04	6.2	129.9	53.8	36	0.2	0.14	5.9
50	1	1.53	60.7	25.9302	83	93	0.892473	120／82	37.9	150	0.949	-1.5	0.786	-1.2	6.11	1.01	1.5	4.62	5	5.8	108.6	53	11.8	0.6	0.32	7.2
50	1	1.555	45.9	18.9824	75	88	0.852273	125／76	27	79	0.956	-1.5	0.833	-0.8	5.85	1.92	1.6	3.49	6.18	6.69	93.4	29.5	35.7	0.27	0.42	15.2
50	1	1.555	60.9	25.1858	78	94	0.829787	133／77	35.7	100	0.956	-1.5	0.976	0.4	3.41	0.69	1.57	1.46	4.7	6.8	4.8	2.6	209.6	0.61	0.33	9.4
50	1	1.54	64.7	27.2812	84	97	0.865979	139／80	40.5	170	0.972	-1.3	0.951	0.2	6.43	2.03	1.64	4	5.7	6.5	48.6	25	34.8	0.49	0.32	7.2
50	1	1.53	49.5	21.1457	71	90	0.788889	129／70	29.2	94	0.987	-1.2	1.076	1.2	4.74	1.45	1.87	1.96	4.8	9.7	53.4	100.8	183.4	0.72	0.28	10.8
50	1	1.67	57	20.4382	64	89	0.719101	102／66	30	102	0.99	-1.2	0.871	-0.5	4.32	0.98	1.86	2.28	4.89	5.9	4	1.9	99.4	3.85	0.68	11
50	1	1.56	47.9	19.6828	69	85	0.811765	100／66	27.5	85	0.993	-1.2	1.004	0.6	4.34	0.88	1.8	2.29	5	5.5	123.3	56.9	9.92	0.07	0.18	10.58
50	1	1.62	54.8	20.881	75	90	0.833333	109／72	30.9	105	1.025	-0.9	0.731	-1.7	4.89	0.84	2.05	2.46	4.9	5.6	69	45.8	11.8	0.15	0.37	20
50	1	1.59	49.8	19.6986	69.5	84	0.827381	104／74	29.2	91	1.078	-0.5	0.941	0.1	5.37	1.3	1.64	2.21	4.29	5.7	84.7	42.8	11.8	0.29	0.31	10.7
50	1	1.64	66.1	24.5761	84	104	0.807692	111／66	36.3	146	1.085	-0.4	0.993	0.5	3.67	1.54	1.47	2.08	6.7	8.3	0.8	0	19.9	0.15	0.1	9.7
50	1	1.55	59.4	24.7242	79	94	0.840426	119／79	36.5	140	1.134	0	0.813	-1	6.52	1.5	1.5	4.29	5.4	6	79.9	58.8	11.44	0.03	0.13	10.9
50	1	1.633	49	18.3748	68	85	0.8	114／81	26.8	80	1.137	0	0.804	-1	4.85	0.76	2.49	2.71	4.8	6.2	109.9	50.9	7.13	0.3	0.86	13.24
50	1	1.61	50.7	19.5594	66	86	0.767442	093／57	27.3	86	1.142	0.1	0.921	-0.1	5.11	1.43	1.74	2.83	4.9	4.9	69.3	53.5	54.4	0.15	0.31	12.8
50	1	1.62	47.8	18.2137	60	83	0.722892	091／62	25.8	76	1.189	0.5	0.73	-1.7	6.63	0.64	2.28	3.65	5	5.8	103.2	51.4	5	0.19	0.15	11.85
50	1	1.625	60.9	23.0627	75	93	0.806452	117／88	34.3	128	1.19	0.5	0.828	-0.9	4.8	0.92	1.72	2.51	5.2	5.3	78.4	35.6	20.4	0.2	0.19	9.4
50	1	1.5	60	26.6667	82	98	0.836735	116／76	39.5	158	1.197	0.5	0.731	-1.7	5.63	2.4	1.38	3.42	5.1	7	112.5	50.7	5	0.03	0.28	76
50	1	1.51	52.2	22.8937	77	90	0.855556	117／73	33.3	115	1.199	0	1.015	0.7	4.97	0.87	1.39	3.17	5.39	6.1	97.7	46.1	29	0.91	0.31	6.9
50	1	1.612	55.6	21.3966	79	90	0.877778	124／81	31.4	109	1.249	1	1.278	2.9	5.11	1.67	1.65	3.17	5.41	7.1	37.2	23.9	11.8	0.4	0.37	20
50	1	1.543	51.7	21.7149	64	84	0.761905	137／86	31.9	107	1.299	1.4	0.987	0.5	4.56	0.76	1.67	3.01	4.2	5.8	50.7	42.2	11.8	0.45	0.24	10.2
50	1	1.535	52.1	22.1116	78	87	0.896552	091／54	32.1	109	1.314	1.5	1	0.6	3.91	1.15	0.75	2.47	4.5	6.2	44.4	50.2	94	0.15	0.24	8.4
50	1	1.456	54.4	25.6612	74	94	0.787234	132／81	37.2	139	1.314	1.5	0.907	-0.2	4.11	1.19	1.45	2.45	5.6	6.1	17.3	3	17.9	0.24	0.2	9.2
50	1	1.595	66	25.9431	83	98	0.846939	121／86	38.2	158	1.333	1.7	1.228	2.5	4.17	2.76	1.34	2.48	5.22	8.63	50.5	55.1	76.62	0.91	0.56	14.87
50	1	1.6	66.1	25.8203	82	93	0.88172	131／96	37	153	1.35	1.8	1.031	0.8	4.06	1.23	1.17	2.95	5.58	8.7	11.2	19.6	609.9	1.25	0.51	16.3
51	1	1.57	53.7	21.7859	70	89	0.786517	138／88	31.1	106	0.929	-1.7	0.764	-1.4	3.42	1.56	1.25	1.43	5.1	6.5	91.8	50.2	11.8	0.15	0.59	6.5
51	1	1.62	51.7	19.6997	69	90	0.766667	129／84	29.3	94	0.951	-1.5	0.887	-0.4	5.35	0.93	1.93	3.08	5.3	6.9	91	52.5	43.8	0.4	0.48	6.2
51	1	1.551	60.3	25.0665	82	97	0.845361	145／112	36.7	143	0.997	-1.4	0.871	-0.5	4.8	1.46	1.21	3.01	6.59	7.8	43.2	41	38.3	0.86	0.65	5.6
51	1	1.55	53.9	22.435	74	90	0.822222	134／81	32.4	113	1.03	-0.9	0.903	-0.2	4.91	0.95	2.13	2.39	5.3	6.5	84.7	71.7	54.6	0.15	0.56	6.4
51	1	1.52	61	26.4024	87	100	0.87	114／77	38.4	154	1.122	-0.1	0.933	0	5.83	1.52	1.46	4.15	5.66	9.03	52.3	14.2	26.4	0.15	0.32	5.5
51	1	1.585	61.9	24.6395	81	94	0.861702	143／100	35.8	140	1.136	0	0.903	-0.2	4.32	2.6	1.03	2.46	6.15	6.03	89.6	43.5	11.8	0.29	0.37	7.8
51	1	1.51	49.7	21.7973	65	87	0.747126	106／80	31.9	105	1.192	0.5	0.87	-0.5	4.97	0.94	2.16	2.47	4.8	4.7	111.4	52.3	11.8	0.34	0.27	10.6
51	1	1.665	58.3	21.03	80	92	0.869565	118／71	32	112	1.262	1.1	0.976	0.4	4.93	1.01	1.51	2.72	5.4	6.4	120.4	57.8	11.8	0.52	0.13	4.7
51	1	1.58	58.3	23.3536	83	92	0.902174	132／83	34.4	127	1.314	1.5	0.934	0	6.3	1.13	1.44	5.05	5.2	6.2	61.9	21.2	11.8	0.4	0.18	6.8
52	1	1.59	65.4	25.8692	78	96	0.8125	128／86	39.3	161	0.827	-2.6	0.834	-0.8	5.07	2.13	1.76	2.8	4.9	6.2	63.6	21.3	11.8	0.37	0.17	3
52	1	1.5	45.4	20.1778	75	84	0.892857	140／82	28.8	87	0.988	-1.2	0.855	-0.6	4.55	1.27	1.41	2.97	5.2	6.4	3.9	3.6	151.2	9.11	0.59	19.2
52	1	1.505	53.8	23.7525	73	84	0.869048	118／80	33.8	121	1.034	-0.8	0.878	-0.4	4.93	1.24	1.58	2.94	5.55	7.05	7	4.6	147.1	0.98	0.28	16.5
52	1	1.57	48	19.4734	60	80	0.75	101／76	28	86	1.092	-0.4	0.899	-0.3	5.76	0.63	1.68	3.79	5.1	5.5	149.3	89	20.1	0.37	0.16	10
52	1	1.614	57.7	22.1497	86	93	0.924731	128／84	32.5	116	1.102	-0.3	0.925	0	4.1	2.12	1.26	2.31	4.9	10.5	11	11.4	87.3	0.24	0.18	9.9
52	1	1.53	53.2	22.7263	75	98	0.765306	120／85	34	118	1.133	0	0.95	0.2	6.39	0.97	2.36	3.54	5.7	7.5	18.5	6.5	75.5	8.02	0.56	16.4
52	1	1.59	64.8	25.6319	85	102	0.833333	125／81	38.6	157	1.271	1.12	1.214	2.4	5.19	1.22	1.7	3.26	5.68	7.93	19.2	8	37.8	0.15	0.42	11
53	1	1.472	51	23.5372	80	93	0.860215	128／71	35.5	123	0.82	-2.6	0.759	-1.4	4.95	1.21	1.85	3.1	5.97	10.65	4.9	3.6	167	6.83	0.54	19.4
53	1	1.623	75.1	28.5104	101	102	0.990196	113／72	44.3	205	1.036	-0.8	0.997	0.2	6.05	4.03	1.51	3.96	5.83	5.6	47.6	38.6	41.4	0.64	0.26	7.4
53	1	1.55	64.6	26.8887	90	105	0.857143	115／78	40.8	170	1.22	0.7	0.871	-0.5	5.33	0.78	1.45	3.35	4.43	4.9	30	24.5	57.21	2.7	0.65	7.2
54	1	1.435	48.7	23.6497	75	86	0.872093	113／66	34.4	117	1.009	-1	0.903	-0.2	3.92	2.03	1.26	1.98	4.8	6.5	76.9	38.6	11.8	0.34	0.56	7.1
54	1	1.6	67.6	26.4062	83	100	0.83	130／83	39	165	1.246	0.9	1.063	1.1	5.24	1.9	1.25	3.44	5.43	6.49	69.2	51.5	76.4	0.18	0.26	15.6
54	1	1.6	60.3	23.5547	75	90	0.833333	123／82	35.1	132	1.541	3.4	0.902	-0.2	3.94	0.71	1.21	2.33	6	5.7	44.73	37.33	41.2	1.32	0.53	9.8
40	2	1.57	47.6	19.3111	67	83	0.807229	113／76	27.4	83	0.99	0.6	0.785	-1.2	4.11	0.63	1.26	2.31	5	6.2	129.8	38	16.5	0.19	0.37	10.5
40	2	1.605	53.5	20.7684	67	82	0.817073	104／65	30.7	102	1.134	0.8	0.868	0.2	6.12	1.39	1.73	3.99	4.49	5.6	120.8	60.1	11.8	0.15	0.13	5.6
40	2	1.575	70.6	28.4606	89	105	0.847619	129／88	41.7	187	1.264	1.1	1.041	0.9	3.81	3.64	0.83	2.13	6.7	7.5	43	18.9	25.1	0.35	0.38	5.9
40	2	1.57	49.6	20.1225	62	83	0.746988	110／74	28.2	89	1.038	-0.8	0.758	-1.4	4.76	0.82	1.78	2.42	5.1	4	27.3	16.8	155.8	0.31	0.5	10.6
40	2	1.615	71.9	27.5666	84	100	0.84	129／80	42	187	1.134	0	0.938	0.1	5.44	0.91	1.39	4.15	5.5	7	22.4	6.1	13.2	0.65	0.5	4.1
41	2	1.621	61.6	23.4431	72	95	0.757895	108／79	34	129	1.26	1	0.957	0.2	5	0.8	1.98	3.08	5	5.8	91.8	31.5	13.7	0.84	0.33	8.4
41	2	1.62	59.1	22.5194	69	90	0.766667	124／86	32.5	119	1.386	0.5	0.905	-0.2	4.9	0.65	1.87	2.45	5.1	4.9	87.2	40.1	11.5	0.25	0.46	5.8
41	2	1.602	54.9	21.3918	72	90	0.8	099／63	31.2	107	1.512	0.5	0.898	0.2	4.17	1.06	1.37	2.55	5.2	5.6	84.9	31.9	17.3	0.76	0.52	7.3
41	2	1.54	53	22.3478	68	88	0.772727	098／65	31.8	109	1.038	-0.8	0.759	-1.4	4.85	0.67	1.89	3.07	5	4.5	81.1	69.2	61.3	0.32	0.13	14.8
41	2	1.5	45.4	20.1778	66	80	0.825	116／71	28.7	87	0.985	-1.2	0.738	-1.6	4.71	0.59	3.16	1.26	5	4.3	55.1	31.6	70.1	0.2	0.12	4.9
42	2	1.485	44.6	20.2247	66	82	0.804878	100／69	28.6	86	1.333	1.7	1	0.6	5.29	1.53	1.89	3.08	5.4	6.2	36.7	31.1	127.8	0.38	0.29	7.3
42	2	1.625	64	24.2367	73	91	0.802198	105／65	35.5	140	1.512	0.5	0.833	-0.3	3.31	0.75	1.25	1.92	5	5.8	25	13	131.6	0.34	0.49	11.8
42	2	1.535	67	28.4353	92	97	0.948454	122／79	41.9	183	1.022	-0.9	0.821	-0.3	5.43	1.77	1.11	3.93	6	8.5	9	26.8	36.1	1.47	0.38	6.5
43	2	1.48	49.7	22.6899	76	85	0.894118	128／77	32.3	109	1.246	-1.2	0.8	0.6	6.51	1.55	2.15	3.97	5.6	7.8	188.4	12.5	16.6	0.58	0.52	6.4
43	2	1.43	48.2	23.5708	70	84	0.833333	124／82	33.4	112	1.037	-0.8	0.797	-1.2	4.07	0.57	1.87	1.79	4.8	6.2	138.1	47.6	14.3	0.7	0.37	10.4
43	2	1.665	51.6	18.6132	64	88	0.727273	096／65	27.2	84	1.121	-0.3	0.784	-0.8	4	1.08	1.47	2.19	5.87	6.5	116.14	41.62	39	0.18	0.31	9.8
43	2	1.515	49.6	21.6101	77	91	0.846154	127／80	30.8	101	1.244	0.9	0.848	-0.7	5.47	1.14	1.99	3.33	4.86	6.8	106.2	42.5	21.5	0.15	0.3	12.2
43	2	1.5	51.1	22.7111	70	87	0.804598	099／63	31.3	106	1.091	-0.4	0.739	-1.6	4.66	0.72	1.05	3.02	4.5	6.3	97.3	42.09	18.35	0.84	0.95	12.8
43	2	1.525	53.3	22.9186	76	90	0.844444	136／89	32.8	114	0.881	-2.1	0.832	-0.8	4.96	1.39	1.63	2.61	5.3	6.4	86.3	34.3	30.3	0.25	0.47	8.7
43	2	1.55	53	22.0604	71	88	0.806818	109／78	32.1	110	1.101	-0.3	0.975	0.4	4.78	1.17	1.9	2.56	4.7	4.4	83.2	44.1	19.6	0.15	0.43	4.1
43	2	1.6	50.5	19.7266	67	86	0.77907	090／56	28.3	89	1.264	1.1	1.118	1.6	4.92	0.69	2.56	1.61	5.26	6.35	49.9	46.8	89	0.48	0.56	12.2
43	2	1.655	76.1	27.7836	94	105	0.895238	112／74	42.6	196	1.186	0.4	1.014	0.7	4.1	5.55	0.83	1.22	4.82	4.88	37	17.3	42.4	0.16	0.15	8.4
43	2	1.51	48.9	21.4464	74	86	0.860465	128／85	100	30.8	0.85	-2.4	0.778	-1.3	4.85	2.7	1.36	3.19	4.8	6	13.3	8.7	80.6	2.11	0.26	19.1
44	2	1.495	44.3	19.8208	69	85	0.811765	106／71	27.9	82	0.862	-2.3	0.686	-2	6.03	1.11	2.1	3.1	5.8	5.2	146	78.7	11.8	0.24	0.18	4.4
44	2	1.515	46.5	20.2595	72	87	0.827586	101／68	29.7	91	0.997	-1.1	0.842	-0.7	4.25	0.77	1.49	2.43	5.27	6.3	142.4	65.6	19.3	0.16	0.44	28.9
44	2	1.522	48.9	21.1096	73	88	0.829545	118／60	30.7	99	0.881	1.1	0.923	-0.1	5.14	1.43	1.56	2.97	5	6.7	122.8	32.3	12.5	0.26	0.35	5.1
44	2	1.595	56.4	22.1696	73	93	0.784946	116／78	32.7	116	1.085	-0.4	0.894	-0.3	4.98	0.87	1.73	2.66	5.9	6.2	101.7	47.4	11.8	0.29	0.46	6.2
44	2	1.57	50.6	20.5282	78	94	0.829787	104／75	30	97	0.923	-1.2	0.768	-1.3	4.86	0.6	1.45	2.99	5.08	6.72	92.8	39.1	20.3	0.46	0.26	7.5
44	2	1.52	62.5	27.0516	90	97	0.927835	107／67	39.4	162	1.223	0.7	0.895	-0.3	4.09	2.04	1.07	2.93	5.38	10.03	83.2	43.7	17	0.23	0.32	1.4
44	2	1.6	63	24.6094	74	92	0.804348	104／69	36.4	143	0.902	-0.8	0.878	0.7	4.66	1.05	1.5	2.91	4.7	6.8	81.6	46.4	11.8	0.25	0.33	4.9
44	2	1.63	57.1	21.4912	75	92	0.815217	115／73	30.8	108	1.158	0.2	0.957	0.2	3.74	0.73	1.6	1.67	5.11	5.26	55.2	54.4	76.2	0.74	0.57	14.2
44	2	1.54	62.6	26.3957	83	98	0.846939	112／82	38.6	156	1.153	0.2	0.806	-1	5.14	1.32	1.49	3.01	5	4.1	39.2	26.1	67.5	0.15	0.43	7.7
44	2	1.56	63.9	26.2574	83	95	0.873684	113／73	38.7	159	1.412	2.3	1.123	1.6	4.93	1.54	1.44	3.03	5.3	5.1	38.9	30.6	63.3	0.29	0.3	4.5
45	2	1.51	38.9	17.0607	64	81	0.790123	115／72	59	23.1	0.98	-1.3	0.778	-1.3	4.37	1.09	1.81	2.58	4.87	3.4	146.4	69.6	11.8	0.16	0.27	9
45	2	1.61	50	19.2894	65	88	0.738636	120／79	27.3	85	1.032	-0.8	0.907	-0.2	4.67	0.6	1.74	2.84	4.9	4.9	145.5	69	25	0.39	0.31	6.6
45	2	1.51	48.2	21.1394	69	83	0.831325	100／74	30.7	98	0.902	-1.9	0.902	-0.2	4.63	1.79	1.81	1.81	5.4	6.6	141.8	71.3	13.6	0.15	0.37	4.2
45	2	1.543	39.3	16.5067	58	78	0.74359	105／71	23.7	60	1.011	-1	0.749	-0.6	4.06	0.82	1.93	1.97	4.76	6.4	134.5	62.2	14.3	0.15	0.44	28.9
45	2	1.52	49.7	21.5114	69	91	0.758242	108／71	31.2	102	0.957	-1.5	0.667	-2.2	4.65	1.03	1.96	2.82	5.7	5.1	95.5	56.6	41	0.31	0.35	5.1
45	2	1.535	59.9	25.422	77	85	0.905882	162／103	37	144	1.138	0	0.855	-0.6	6.08	3.05	1.15	3.64	5.31	6.2	91.2	47.7	20.9	0.29	0.15	11.9
45	2	1.525	52.5	22.5746	73	89	0.820225	118／72	32.9	113	0.749	-3.2	0.749	-1.5	5.47	1.2	2.06	2.71	5.4	6.6	87.2	37.2	11.8	0.32	0.46	8.1
45	2	1.55	52.4	21.8106	72	90	0.8	101／66	31.7	107	1.059	-0.6	1.025	0.8	4.58	1.23	1.82	2.21	5.32	6.3	81.4	55.3	29	0.42	0.37	8.3
45	2	1.6	69.1	26.9922	90	103	0.873786	105／65	40.1	173	0.966	-1.4	0.777	-1.3	5.63	0.91	1.63	4.1	5.38	4.82	73.5	43.8	7.1	0.15	0.1	5.2
45	2	1.53	48.2	20.5904	66	83	0.795181	124／89	29.3	92	1.138	-1.2	0.857	-0.6	4.49	0.53	2.29	1.83	4.7	5.2	28.1	20.7	64.6	0.68	0.39	8.1
45	2	1.685	41.4	14.5814	55	76.5	0.718954	097／58	19.7	48	1.209	0.6	0.957	0.2	3.91	0.73	1.89	1.58	4.4	5.3	26.3	20.4	78.3	0.56	0.2	10.3
46	2	1.59	54.1	21.3995	75	90	0.833333	130／78	31.2	106	0.993	-1.2	0.75	-1.5	5.12	0.65	2.05	2.29	5.5	6.4	111.8	50.4	11.8	0.15	0.34	4.8
46	2	1.52	48.5	20.992	68	85	0.8	120／78	30.7	98	1.212	0.7	0.843	-0.7	4.42	0.7	2.44	1.54	5	6.5	81.3	15.7	11.8	0.19	0.15	7.3
46	2	1.546	72	30.1241	95	105	0.904762	105／69	46	214	0.944	-1.2	0.846	-0.7	4.73	3.97	1.03	1.76	5.8	7.3	77.05	50.58	29	0.12	0.22	9.86
46	2	1.595	59.2	23.2702	75	86	0.872093	109／68	33.6	125	0.97	-1.4	0.85	-0.7	4.51	0.96	1.27	2.68	5.34	8.32	75	22.9	15	0.36	0.32	5.2
46	2	1.585	52.3	20.8182	76	90	0.844444	098／65	30.4	100	1.061	-0.6	0.675	-2.1	5.78	1.76	2.25	2.8	5.07	8.2	74.5	48.1	9.6	0.26	0.46	9.8
46	2	1.57	57.7	23.4087	75	95	0.789474	110／75	34.1	125	1.193	0.5	0.857	-0.6	4.73	0.77	1.95	2.42	5.2	6.4	70.8	36.4	29.3	0.42	0.29	7
46	2	1.545	58.7	24.5913	79	93	0.849462	104／64	36.4	138	1.125	-0.1	0.818	-0.9	5.7	0.92	1.8	2.96	4.8	6.2	50.9	37.4	98.2	0.56	0.19	9.9
46	2	1.56	55.9	22.9701	71	87	0.816092	112／83	33.3	119	0.993	-1.4	0.782	-1.1	5.15	1.07	1.39	3.49	5.4	6.1	40.9	30.4	29.46	0.46	0.26	7.5
46	2	1.45	53	25.2081	80	86	0.930233	132／87	36.3	133	1.143	0.1	0.899	-0.3	5.06	1.47	1.39	3.12	5.22	6.03	34.7	39.7	16.3	0.63	0.17	8.3
47	2	1.515	49.1	21.3922	72	84	0.857143	102／69	31.1	101	0.907	-1.9	0.803	-1.1	6.21	1.51	2.02	3.77	4.38	7.21	154.7	58.6	18.6	0.38	0.47	10.8
47	2	1.595	55.6	21.8551	70	88	0.795455	114／78	32	111	1.171	0.3	0.917	-0.1	5.31	1.21	1.65	2.36	5.7	8.4	102.1	47.4	11.8	0.29	0.15	11.9
47	2	1.572	48.5	19.6262	71	88	0.806818	128／85	27.3	84	0.993	-1.2	0.854	-0.6	4.74	0.7	1.86	2.78	5.76	7.92	96	46.7	76.7	0.15	0.39	13
47	2	1.515	51.3	22.3507	79	92	0.858696	119／75	32.3	110	1.082	-0.4	0.812	-1	4.53	1.22	1.72	2.57	5.77	9.54	82.6	41.3	9.8	0.15	0.24	5.8
47	2	1.595	55.6	21.8551	78	94	0.829787	113／78	32.7	114	1.245	-1.9	0.823	-1.1	5	2.03	1.65	2.49	5.83	7.5	79	31.7	25.9	0.25	0.2	5.3
47	2	1.62	58.7	22.367	73	92	0.793478	102／68	32.5	118	1.386	0.4	0.817	-0.5	5.04	2.05	1.12	3.29	5.7	9.3	79	40.7	18.6	0.37	0.44	7
47	2	1.552	61.3	25.4494	78	94	0.829787	139／93	38	150	1.096	-0.3	0.764	-1.4	4.4	1.47	1.28	2.29	5.2	6.3	66.6	49	11.8	0.24	0.1	7
47	2	1.573	59.4	24.0065	71	93	0.763441	118／89	34.8	131	0.786	-1.2	0.856	-0.7	5.38	1.33	1.23	3.95	5.28	6.2	64	30.3	11.8	0.18	0.57	10.9
47	2	1.715	57.6	19.5837	70	93	0.752688	115／69	27.9	94	0.821	-2.6	0.752	-1.5	4.85	0.75	1.46	2.62	5.6	7.3	62.2	30	15.4	0.15	0.26	4.6
47	2	1.6	59.1	23.0859	78	93	0.83871	113／65	34.7	128	0.986	-0.4	0.812	-1	5.52	2.65	1.25	3.73	6.1	6.5	52.8	31.7	12.2	0.56	0.36	7.6
47	2	1.585	52.7	20.9774	82	93	0.88172	158／93	30.1	100	0.752	-3.2	0.818	-0.9	5.25	0.71	2.08	3.1	4.71	4.15	46.8	23.3	14.6	0.15	0.29	5.5
47	2	1.56	65.1	26.7505	91	105	0.866667	111／82	40.3	168	1.248	0.9	0.932	0	5.65	0.52	1.62	3.72	5	5.1	42.3	19.3	13.5	0.22	0.37	10.8
47	2	1.615	54.3	20.8188	70	88	0.795455	094／67	30.6	103	1.242	0.6	0.847	0.2	6.66	1.87	1.63	4.19	5.25	8.2	24.9	28.7	63.7	0.25	0.44	4.9
47	2	1.535	49	20.796	71	84	0.845238	111／72	29.6	94	0.91	-1.9	0.713	-1.8	4.51	1.02	1.82	2.49	5.24	8.7	15.5	31.7	60.2	0.29	0.25	7.4
47	2	1.54	80.6	33.9855	99	110	0.9	152／114	50.8	266	1.364	1.9	0.972	0.4	5.77	2.36	1.39	3.91	5.9	10	8.3	4.9	19.1	0.23	0.2	6.2
47	2	1.575	59.3	23.9053	75	91	0.824176	150／95	34.9	131	1.241	0.9	1.096	1.4	3.81	0.57	1.6	2.1	5	6.3	8.3	8.1	96.8	1.31	0.33	7.4
48	2	1.56	50.4	20.7101	77	91	0.846154	119／73	30	97	1.09	-0.4	0.719	-1.8	5.37	1.76	1.88	3	5.15	4.59	184.3	113.9	7	0.54	0.34	8.5
48	2	1.54	51.8	21.8418	79	90	0.877778	122／87	32.7	110	1.042	-0.8	0.915	-0.1	4.18	0.86	1.58	2.43	6.11	5.96	127.1	58.3	18.2	0.15	1.24	10.7
48	2	1.535	43.6	18.5042	71	90	0.788889	119／80	26.6	75	1.043	-2.4	1.096	1.4	4.13	1.66	1.02	2.36	4.45	5.9	116.5	31.7	25.9	0.15	0.1	4.1
48	2	1.63	58	21.83	74	89	0.831461	101／71	33	117	1.235	-0.6	0.719	-1.8	5.45	1.16	2.02	2.55	5.8	5.8	98.9	41.3	12.8	0.25	0.3	4.5
48	2	1.745	68	22.3315	87	98	0.887755	114／58	35.1	137	0.977	-1.3	0.83	-0.8	5.12	0.98	1.42	3.48	6.54	4.97	97.3	34.8	7	0.17	0.24	6.8
48	2	1.565	44.1	18.0057	58	76	0.763158	132／89	25.6	72	1.029	-0.9	0.802	-1.1	4.99	0.61	2.09	2.29	5	7.3	94.5	39.6	11.8	0.15	0.26	6.3
48	2	1.512	61.1	26.7262	79	92	0.858696	149／99	37.9	153	1.023	-0.9	0.86	-0.6	7.66	0.87	1.63	4.43	5.58	4.9	86.3	45.8	5	0.08	0.06	9.39
48	2	1.556	56	23.1296	84	96	0.875	100／67	34.1	123	1.08	-0.5	0.871	-0.5	5.8	0.7	2.18	3.09	5.14	4.74	85	40.8	21.1	0.75	0.22	5.1
48	2	1.532	50.4	21.474	70	86	0.813953	102／65	30.9	102	0.979	-1.3	0.785	-1.2	6.32	1.91	1.76	3.94	5.06	5.4	84.5	40.7	5	0.16	0.44	28.9
48	2	1.49	58.3	26.2601	69	90	0.766667	123／80	36.3	142	1.063	-0.6	0.857	-0.6	4.82	0.87	1.36	2.39	5.4	7.8	83.9	43.5	11.8	0.26	0.35	5.1
48	2	1.59	48	18.9866	65	85	0.764706	119／77	27	82	0.651	-4	0.7	-1.9	5.52	1.53	1.64	3.14	4.9	6.2	79.3	36.1	11.8	0.39	0.25	12
48	2	1.565	53.3	21.762	74	84	0.880952	120／84	30.7	104	0.753	-0.4	0.86	1.4	4.42	0.97	1.55	2.34	5.6	6.6	76.6	43.1	17.3	0.21	0.35	5.8
48	2	1.535	51.3	21.7721	70	87	0.804598	107／63	32	107	0.864	-2.2	0.617	-2.6	5.33	1.65	1.27	3.14	5.1	6.9	74.3	19.9	11.8	0.31	0.1	6.6
48	2	1.57	60.4	24.504	84	97	0.865979	116／76	36.5	140	0.897	-2	0.695	-2	3.41	0.7	1.47	2.01	5.14	6.17	73.8	43.5	31	0.27	0.29	5
48	2	1.615	65.1	24.9595	80	95	0.842105	132／79	37.9	153	1.229	0.8	0.92	-0.1	4.41	0.9	1.61	2.51	5	6.6	72.6	44.9	11.8	0.38	0.44	8.6
48	2	1.44	38	18.3256	65	79	0.822785	101／64	27.4	74	0.901	-1.9	0.869	-0.5	5.07	0.67	1.72	3.35	4.81	5	69.2	37.8	25.1	0.18	0.28	15.2
48	2	1.532	52.6	22.4114	79	90	0.877778	115／79	32.6	112	1.085	-0.4	0.808	-1	4.85	2.05	1.35	2.48	5.1	5.6	65.2	40.4	11.8	0.15	0.3	3.7
48	2	1.55	50.9	21.1863	68	85	0.8	109／68	30.7	101	1.348	1.8	0.957	0.2	5.01	0.73	1.5	1.63	4.8	5.4	64.8	25.82	29.1	0.22	0.32	9.96
48	2	1.48	65.1	29.7206	86	93	0.924731	119／83	42	185	0.819	-1.5	0.783	-1.2	3.6	2.15	1.04	1.83	6.1	5.4	41.4	11.8	6.2	5.5	41.5	11.9
48	2	1.582	62.8	25.0927	82	97	0.845361	105／60	37.3	148	1.039	-0.6	1	0.6	5.11	1.89	1.68	2.88	4.49	6.8	40.73	25.82	89	0.6	0.43	7.5
48	2	1.545	51.3	21.4912	72	89	0.808989	127／78	31.7	105	1.311	1.5	1.029	0.8	5.3	0.9	2.14	2.6	4.8	4.9	29.4	10.1	24	0.33	0.39	5.1
49	2	1.585	47.2	18.7881	64	84	0.761905	116／87	26.4	79	1.082	-0.4	0.769	-1.3	6.52	1.2	2.72	3.21	5.8	4.7	124.9	60.8	24.4	0.15	0.36	5.3
49	2	1.535	50	21.2204	84	93	0.903226	117／74	31.5	103	0.922	-1.8	0.806	-1	6.26	1.44	2.73	2.97	5.3	4.6	118.7	52.9	15.8	0.15	0.49	10.8
49	2	1.62	49.1	18.709	68	85	0.8	102／64	26.4	80	1.249	1	0.739	-1.6	5.98	1	2.27	3.42	5	3.7	117.1	58.9	11.8	0.27	0.67	6.4
49	2	1.61	50.8	19.598	68	87	0.781609	119／80	28.1	89	1.107	-0.2	0.905	-0.2	4.23	0.76	1.8	2.2	4.69	4.36	111.7	43	11.8	0.2	0.36	6.9
49	2	1.542	41.9	17.6216	61	83	0.73494	121／78	24.7	67	0.789	-2.9	0.672	-2.1	4.66	0.48	2.32	1.66	4.3	6.1	104.5	44.8	15.1	0.26	0.21	8.2
49	2	1.54	51.8	21.8418	75	91	0.824176	112／80	32	108	0.982	-1.3	0.647	-2.4	6.12	0.64	2.69	3.32	5.62	5.16	79.2	39.6	11.8	0.2	0.59	8.1
49	2	1.42	39.2	19.4406	69	85	0.811765	117／73	28.5	79	0.954	-1.5	0.729	-1.7	4.13	1.15	1.64	2.26	6.92	6.8	75.8	54.8	14.1	0.35	0.4	4.6
49	2	1.68	65.6	23.2426	82	99	0.828283	105／72	36	140	0.912	-1.9	0.84	-0.8	5.69	4.28	1.1	3.12	5.11	8.7	74.7	45.8	11.8	0.27	0.34	6.9
49	2	1.545	49.5	20.7371	67	84	0.797619	104／74	30	96	0.949	-1.5	0.714	-1.8	4.53	1.09	1.94	2.09	4.7	7.2	74.6	54.4	24.4	0.25	0.36	6.4
49	2	1.5	68.3	30.3556	95	105	0.904762	116／79	43.6	198	0.885	-1.5	0.86	-0.6	5.14	1.65	1	4.11	5.82	6.92	53.2	27.1	42.1	0.15	0.39	3.6
49	2	1.63	59.6	22.4322	84	92	0.913043	114／67	33	121	0.945	-0.5	0.918	-2.4	4.13	1.27	1.68	1.82	5.82	7.3	51.3	53.2	31.1	0.64	0.44	8.6
49	2	1.535	50.4	21.3901	79	93	0.849462	116／66	31.5	103	0.837	-2.5	0.706	-1.9	4.53	1.79	1.5	2.59	5.42	6.18	47.2	26.5	24.3	0.19	0.16	4.3
49	2	1.515	57.1	24.8777	78	86	0.906977	122／89	35.9	135	1.084	-0.4	0.952	0.2	4.44	1.15	1.62	2.39	5.2	7.4	42.8	62.4	44.3	0.15	0.54	7.1
49	2	1.55	54.2	22.5598	75	90	0.833333	151／94	33.7	118	0.986	-0.9	0.844	-0.5	4.51	0.98	1.74	2.36	6.7	7.5	41.6	29.4	11.8	0.32	0.2	7.1
49	2	1.61	52.5	20.2538	69	86	0.802326	109／71	29.5	96	0.926	-1.7	0.669	-2.2	3.72	2.76	1.33	1.51	4.78	6.34	29.9	25.5	11.8	1.7	0.1	3.9
50	2	1.533	61.2	26.0416	80	99	0.808081	097／53	37.9	151	1.087	-0.4	0.872	-0.5	6.56	2.02	1.89	3.69	5.11	6.71	114.2	62.8	10.5	0.18	0.23	8.5
50	2	1.595	44.2	17.374	61	83	0.73494	114／82	23.7	66	0.883	-2.1	0.71	-1.8	5.42	1.23	2.4	1.49	5.2	6.8	111.5	62.4	7	0.77	0.38	6.4
50	2	1.545	43	18.0141	66	80	0.825	127／84	24.9	69	1.117	-0.1	0.864	-0.6	4.96	1.27	2.48	2.1	4.68	5.26	96.5	45.9	5	0.2	0.47	5.69
50	2	1.632	60.8	22.8278	78	92	0.847826	112／61	34.2	127	1.197	0.5	0.85	-0.7	3.78	0.98	1.37	1.86	5.42	6.72	92.9	43.5	27.2	0.25	0.39	5.6
50	2	1.505	51.4	22.6929	69	86	0.802326	151／94	33.2	113	1.101	-0.3	0.877	-0.4	4.97	0.84	1.7	3.28	4.7	8.18	87.6	63.5	14.6	0.32	0.47	10.9
50	2	1.5	47.6	21.1556	73	85	0.858824	108／73	30.8	98	0.893	-2	0.746	-1.5	4.98	0.83	2.18	2.77	5.1	9.64	75.3	74.8	24	0.35	0.54	5
50	2	1.554	61.5	25.4667	74	93	0.795699	128／82	37.5	148	1.06	-0.6	0.988	0.5	3.99	0.94	1.45	2.17	5.1	11.1	72.8	68.5	15.7	0.39	0.35	7.5
50	2	1.49	51.7	23.2872	84	93	0.903226	105／69	33.6	117	0.986	-1.2	0.946	0.1	4	0.7	1.5	2.22	5.57	10.56	70.4	35.3	56.2	0.15	0.37	3.6
50	2	1.6	53.2	20.7812	68	88	0.772727	128／83	30.8	102	1.073	-0.5	0.918	-0.1	4.28	0.72	1.58	2.27	6	6.69	68.5	31.1	11.8	0.33	0.21	3
50	2	1.66	60.7	22.0279	80	92	0.869565	127／87	34.2	107	1.141	0.1	0.856	-0.6	4.33	1.07	1.51	2.36	4.8	6.7	64.2	38.2	12.4	0.28	0.2	7.8
50	2	1.595	53.7	21.1083	74	89	0.831461	125／89	30.7	103	1.034	-0.8	0.872	-0.5	5.87	2.44	1.39	3.34	7.4	6.9	61.2	23.6	15.6	0.32	0.42	10.06
50	2	1.53	54.7	23.3671	75	91	0.824176	140／88	34.9	125	1.014	-0.9	0.886	-0.1	5.65	1.83	1.76	3.18	5.23	7.5	57.89	28.66	5	0.37	0.77	6.5
50	2	1.67	55.6	19.9362	74	92	0.804348	128／86	29.7	99	0.902	-1.9	0.888	-0.4	6.01	1.15	2.07	3.42	5.9	6.7	57	22.2	11.8	1.2	0.43	13.6
50	2	1.635	55.1	20.6118	72	90	0.8	111／70	29.7	100	0.929	-1.7	0.845	-0.7	3.16	1.48	1.3	1.57	5.57	7.68	55.6	25.5	5	0.91	55.7	23.52
50	2	1.495	47	21.0288	64	84	0.761905	119／70	30	94	1.219	0.7	0.895	-0.3	4.86	0.88	1.24	2.5	4.6	8.2	40.6	28.6	101.7	0.15	40.7
50	2	1.622	62.5	23.7563	83	91	0.912088	112／72	35.8	138	0.981	-1.3	0.787	-1.2	5.25	2.81	1.17	3.31	5.3	8.9	39.8	40.1	11.8	0.15	0.38	3.8
51	2	1.482	40.8	18.5765	66	85	0.776471	151／111	27.4	75	1.06	-0.6	0.852	-0.6	4.53	0.79	1.96	2.71	5.7	7.8	102.1	42.1	11.8	0.16	0.19	3.8
51	2	1.562	58.6	24.0179	71	92	0.771739	117／68	36	135	1.174	0.3	0.805	-1	5.94	0.98	1.84	3.71	5.6	7.1	90.6	33.2	11.8	0.15	0.15	6.5
51	2	1.6	61.4	23.9844	81	97	0.835052	097／61	35.2	135	1.357	1.9	1.104	1.5	3.88	0.95	1.23	2.34	4.94	7.1	88.8	40	11.8	0.23	0.41	9.3
51	2	1.59	62.1	24.5639	92	99	0.929293	130／89	36.1	141	0.904	-1.9	0.936	0.1	6.2	1.93	1.8	3.45	5.52	7.4	87	23.9	13.2	0.35	0.49	5.7
51	2	1.68	65.5	23.2072	76	93	0.817204	091／63	35.2	137	1.264	1.1	1.078	1.2	5.48	0.81	1.8	3.54	5.1	4.1	86.8	36.9	24.5	0.41	0.22	7.4
51	2	1.455	42.2	19.9336	75	82	0.914634	118／80	28.1	82	0.88	-2.1	0.801	-1.1	4.92	1.09	1.63	2.52	4.98	6.54	79.8	23.4	23.5	0.15	0.23	2.4
51	2	1.54	58.9	24.8356	85	93	0.913978	124／83	36.4	139	1.252	1	0.929	0	5.27	1.46	1.25	3.73	4.8	9.5	79.7	25.9	24.2	5.6	41.6	12
51	2	1.645	65.4	24.1683	76	95	0.8	125／85	36.4	145	1.173	0.3	1.079	1.2	4.43	1.29	1.44	2.35	5.4	8.3	79.1	26.8	14.4	0.7	0.53	7.6
51	2	1.5	60.8	27.0222	80	96	0.833333	136／96	39.4	160	1.025	-0.9	0.915	-0.1	5.14	1.86	1.49	2.54	5.3	6.2	74.5	45.1	14.8	0.43	0.49	5.2
51	2	1.51	40.7	17.8501	92	99	0.929293	120／74	25.3	68	0.703	-3.6	0.594	-2.8	6.1	1.26	1.87	3.73	5	8.5	70.5	46.7	44.5	0.25	0.46	5.4
51	2	1.48	57.4	26.2053	79	93	0.849462	121／75	37.3	145	1.041	-0.8	0.792	-1.2	4.6	2.09	1.33	2.54	4.9	7.5	68.5	32.8	11.8	0.25	0.59	10.9
51	2	1.673	63.6	22.723	81	95	0.852632	125／87	35.7	136	1.276	1.2	0.954	0.2	3.32	1.76	1.22	1.62	4.67	7.6	57.6	31	31.3	0.37	0.77	6.5
51	2	1.65	64.6	23.7282	79	97	0.814433	097／65	37	148	1.213	0.7	1.197	2.2	4.5	1.5	1.27	2.54	5.6	6.4	53.8	35.5	115	0.3	0.46	7
51	2	1.555	58.8	24.3174	84	96	0.875	107／67	35.8	135	0.86	-2.3	0.661	-2.2	5.05	2.36	1.21	3.11	5.88	5.26	50.9	27.3	35.4	0.22	0.22	4.4
51	2	1.54	57.6	24.2874	75	81	0.925926	120／82	35.1	131	1.045	-0.7	0.822	-0.9	5.34	1.22	1.65	3.31	5	7.4	50.1	18	11.8	0.17	0.17	2.8
51	2	1.565	58.1	23.7218	80	93	0.860215	106／76	25.3	133	0.798	-2.8	0.771	-1.3	4.08	1.35	1.59	2.45	5.6	3.5	38.2	27.1	12.5	0.47	0.87	6.6
51	2	1.59	53.1	21.0039	73	90	0.811111	121／73	31.1	104	1.051	-0.7	0.744	-1.5	4.06	3.81	1.36	1.62	5.3	6.2	35.7	27.3	82.7	0.28	0.49	7.3
51	2	1.515	71.9	31.3259	92	108	0.851852	121／85	45.8	217	1.078	-0.5	0.911	-0.2	4.22	1.43	1.17	2.68	4.74	8.97	2.8	2.7	610.4	0.19	0.46	25.2
52	2	1.485	43.3	19.6352	65	83	0.783133	114／78	29.1	85	0.789	-2.9	0.669	-2.2	3.51	0.9	1.56	1.75	4.4	5.9	139.4	49	11.8	0.18	0.11	6.8
52	2	1.525	49.6	21.3276	63	88	0.715909	103／68	30.8	100	0.928	-1.7	0.752	-1.5	6.11	1.33	2.13	2.45	5.1	6.6	132.9	50.7	11.8	0.46	0.17	7.6
52	2	1.696	73.6	25.5874	87	99	0.878788	117／87	40.5	176	1.166	0.3	0.844	-0.7	5.5	1	1.88	3.02	5.7	6	123	54.1	20.7	0.51	0.69	17.9
52	2	1.602	50.2	19.5604	66	85	0.776471	104／70	28.7	90	1.024	-0.9	0.841	-0.7	5.76	1.02	1.93	3.55	5.12	5.1	118.3	43.6	25.2	0.24	0.36	6.4
52	2	1.555	47.3	19.5614	65.5	86	0.761628	113／74	28.6	87	0.944	-1.6	0.83	-0.8	5.46	1.06	1.91	2.91	5.37	4.85	113.9	69.3	66.6	0.11	0.25	5.4
52	2	1.64	59.7	22.1966	72	90	0.8	121／81	33.1	121	1.131	0	0.808	-1	4.28	1.37	1.35	2.3	5.3	6.2	107.5	41.4	11.8	0.16	0.19	3.5
52	2	1.585	56.8	22.6094	80	93	0.860215	112／84	31.8	121	1.031	-0.9	1.051	1	4.67	1.15	1.4	3.02	5.65	6.82	102.4	46.5	11.8	0.25	0.34	6.9
52	2	1.56	60.1	24.6959	84	98	0.857143	108／78	36	139	1.106	-0.2	1.17	2	4.3	1.16	1.62	2.18	4.59	5.4	89	45	21.3	0.4	0.56	7.1
52	2	1.54	46.7	19.6913	69	88	0.784091	112／72	28.3	86	1.138	0	0.884	-0.4	4.11	1.14	1.78	1.97	5	5.5	87.1	36	16	0.15	0.35	14.7
52	2	1.535	53.6	22.7483				133／83	32.9	115	1.098	-0.3	0.912	-0.1	5.39	1.09	1.33	3.31	5.43	6.89	80.4	57.6	17.9	0.24	0.35	9.1
52	2	1.505	48.3	21.3243	74	89	0.831461	102／69	31.1	100	0.904	-1.9	0.666	-2.2	6.02	0.72	1.86	3.67	5.2	6.7	80	29.3	18.7	0.24	0.41	4.6
52	2	1.61	76.1	29.3584	91	104	0.875	135／86	46	218	1.09	-0.4	0.874	-0.5	6.19	2.9	1.93	3.55	4.78	6.5	79.2	31.4	21.7	0.15	0.34	6.1
52	2	1.565	48.3	19.7205	72	90	0.8	116／73	28.8	89	0.862	-2.3	0.855	-0.6	5.35	1.15	1.59	4.18	5.1	4.6	78.1	74.9	105.4	0.18	0.49	10.5
52	2	1.615	55.6	21.3172	70	90	0.777778	111／78	31.3	108	0.974	-1.3	1.022	0.8	6.12	1.03	1.53	4.21	4.6	4.6	77.2	56.2	11.8
52	2	1.53	43.6	18.6253	62	85	0.729412	119／77	27.1	77	1.109	-0.2	0.917	-0.1	4.57	3.46	0.97	2.39	5.1	5.2	77.1	43.4	21.5	0.28	0.28	4.4
52	2	1.51	44.1	19.3413	72	87	0.827586	097／64	28.3	83	0.713	-3.5	0.672	-2.2	5.64	1.1	1.49	4.16	4.63	4.72	76.5	35.3	12.25	0.43	0.13	10.83
52	2	1.64	60.3	22.4197	80	98	0.816327	122／82	34.6	127	1.122	-0.1	0.971	0.3	3.58	1.56	1.12	1.93	4.85	5.6	74.8	68.3	25	0.57	0.47	3.9
52	2	1.577	57.7	23.2013	91	92	0.98913	105／77	34.1	125	0.999	-1.1	0.903	-0.2	5.3	3.52	1.07	3.14	5.55	7.91	74.2	31.8	37	0.27	0.23	4.9
52	2	1.61	50.8	19.598	63	84	0.75	125／84	28.1	89	1.132	0	0.799	-1.1	5.31	1.79	1.79	2.71	4.9	6.5	69.6	44.7	71.4	0.64	0.3	7.1
52	2	1.57	48.7	19.7574	70	86	0.813953	118／83	28.8	89	0.819	-2.6	0.815	-1	5.07	1.05	1.92	3.02	5.32	6.4	69.1	35.9	5	0.09	0.04	18.91
52	2	1.56	49.5	20.3402	68	86	0.790698	128／87	29.2	92	1.06	-0.6	0.93	0	5.01	0.74	1.68	3.7	5.6	6.8	66.7	38.6	11.8	0.42	0.3	7.2
53	2	1.585	52.4	20.858	72	91	0.791209	114／75	30	99	0.822	-2.6	0.841	-0.7	5.54	0.95	2.23	2.6	5.58	6.3	123.3	39.6	17.2	1.8	0.2	4
53	2	1.6	53.9	21.0547	73	90	0.811111	115／75	31.6	106	0.982	-1.3	0.728	-1.7	5.41	2.47	1.47	2.94	5.04	5.45	120.7	57.6	15.9	0.57	0.37	6.4
53	2	1.603	58.5	22.7661	81	98	0.826531	122／80	33.8	123	0.815	-2.7	0.816	-1	5.79	1.88	1.57	3.76	5.47	6.5	107.6	45.8	7.3	0.51	0.45	3
53	2	1.49	47	21.1702	71	87	0.816092	136／94	32.6	108	1.206	0.6	0.843	-0.7	6.26	1.92	1.47	4.68	5.3	6.7	107.4	42.4	16.6	0.53	0.46	7.5
53	2	1.52	42.4	18.3518	68	78	0.871795	131／82	25.8	72	0.921	-1.8	0.718	-1.8	6.59	1.31	2.06	3.67	5.31	6.18	103	48.6	15.6	0.55	0.3	7.7
53	2	1.59	52.4	20.727	67	86	0.77907	120／76	29.7	98	0.953	-1.5	0.826	-0.9	3.86	1.05	1.31	2.09	5.5	7.3	98.7	42.6	14.9	0.15	0.4	4.6
53	2	1.59	59.9	23.6937	73	93	0.784946	110／77	34.4	129	0.789	-2.9	0.864	-0.6	5.13	0.59	2.04	3	4.72	5.87	97.7	37.2	7	0.15	0.34	5.2
53	2	1.57	55.2	22.3944	71	88	0.806818	111／71	30.7	108	1.252	1	0.882	-0.4	4.53	1.73	1.79	2.33	4.3	8.9	96.47	39.05	5	0.05	0.025	14.6
53	2	1.6	62.2	24.2969	81	99	0.818182	128／77	37.1	144	1.016	-1	0.851	-1	5.55	1.52	1.75	2.64	6.51	8.3	90.1	45.5	34.2	0.41	0.35	2.9
53	2	1.57	46.9	19.0271	62	83	0.746988	113／71	26.9	80	0.953	-1.2	0.715	-1.8	5.9	0.66	1.99	3.25	5.4	8.4	90	27.6	11.8	0.43	0.36	7.4
53	2	1.41	45.2	22.7353	73	87	0.83908	129／76	33.3	107	0.966	-1.4	0.864	-0.6	4.7	1.64	1.23	2.91	7.1	11.9	89.08	47.04	12	0.74	0.1	6.82
53	2	1.49	47.4	21.3504	74	87	0.850575	131／75	31.2	99	0.981	-1.3	0.774	-1.3	6.08	2.1	1.35	3.99	5.19	8.9	88.7	33.5	27.8	0.4	0
53	2	1.491	48.4	21.7716	71	85	0.835294	114／71	31.4	102	0.802	-2.8	0.749	-1.5	4.07	1.54	1.46	2.19	5.8	7.6	85.6	29.5	12.44	0.07	0.06	7.49
53	2	1.55	61.4	25.5567	76	92	0.826087	136／94	36.6	145	1.341	1.7	1.003	0.6	5.56	0.71	1.54	3.42	4.95	7.8	82.9	31.5	8.3	0.25	0.82	5.4
53	2	1.67	74.7	26.7848	96	104	0.923077	126／74	42.4	189	1.225	0.8	0.799	-1.1	4.49	1.35	1.1	2.7	5.52	6.01	81.2	30.6	13.9	0.15	0.65	5.9
53	2	1.502	46.8	20.7446	74	92	0.804348	108／73	30.4	95	1.1	-0.3	0.96	0.2	5.22	0.87	1.81	3.11	5.65	7.2	70.7	52.7	58.8	0.15	0.72	5.3
53	2	1.61	66.1	25.5006	84	103	0.815534	134／82	37.9	156	1.062	-0.6	0.758	-1.4	5.05	1.46	1.32	2.63	5	7.6	70.2	33.5	14.2	0.73	0.55	8.5
53	2	1.59	69.1	27.3328	93	104	0.894231	131／89	42.8	188	1.012	-1	0.913	-0.1	4.36	2.1	1.67	2.24	4.54	6.28	65.2	33.4	17.2	0.23	0.37	11.2
53	2	1.56	57.6	23.6686	83	93	0.892473	132／73	35.6	132	1.084	-0.4	0.915	-0.1	4.57	1.44	1.53	2.63	6	7.7	63.9	59.8	15.9	0.19	0.41	6.3
53	2	1.68	65.5	23.2072	81	95	0.852632	144／100	33	121	1.108	-0.2	0.854	-0.6	5.05	1.18	1.54	3.25	5.7	13.62	60.2	28.9	35.5	0.63	0.45	8.4
53	2	1.48	38.5	17.5767	68	82	0.829268	133／94	25.9	67	0.871	-2.2	0.715	-1.8	5.3	1.42	2.19	3.05	5.65	9.42	132.9	63.1	20.8	0.15	0.54	4.3
54	2	1.415	47.8	23.8734	73	84	0.869048	126／87	34.3	116	1.059	-0.6	0.641	-2.4	5.39	0.95	2.05	3.03	6.06	7.09	130.3	42.3	28.4	0.15	0.32	5.1
54	2	1.543	46.8	19.6569	69	86	0.802326	116／60	28.6	87	0.979	-1.3	0.799	-1.1	5.12	0.89	1.75	3.29	4.89	4.84	129.1	64.1	7.8	0.73	0.55	8.5
54	2	1.511	59.8	26.1922	82	100	0.82	124／83	38.9	154	1	-1.1	0.9	-0.3	5.33	1.81	1.42	3.22	5.77	8.42	120.6	52.1	19.1	0.25	0.64	4.4
54	2	1.575	48.3	19.4709	75	89	0.842697	125／81	29.1	89	0.91	-1.9	0.851	-0.7	5.29	2.04	2.21	2.45	4.34	9.09	120.3	49.4	5	0.03	0.03	31.7
54	2	1.636	68.1	25.4437	90	104	0.865385	104／73	38.9	162	1.242	0.9	0.93	0	6.1	1.75	1.47	4.09	4.98	6.84	106.5	41.3	26.8	0.3	0.34	6.6
54	2	1.621	62.9	23.9378	74	92	0.804348	115／75	35.7	138	1.155	0.2	0.804	-1.1	4.7	1.26	1.71	2.75	4.9	7	100.2	55.8	18.7	0.24	0.3	10.9
54	2	1.61	58	22.3757	79	96	0.822917	131／83	33.6	121	1.05	-0.7	0.924	-0.1	5.56	0.95	1.78	4.22	5.51	5.87	93.4	38.7	28.1	0.15	0.13	8.7
54	2	1.606	52.3	20.2773	75	90	0.833333	122／80	29.9	97	0.858	-2.3	0.826	-0.9	4.5	0.84	1.82	2.67	5.28	8.38	89.5	42.7	11.1	0.47	0.87	6.6
54	2	1.49	56.1	25.2691	67	86	0.77907	126／85	35.6	134	0.971	-1.4	0.876	-0.4	5.42	1.35	1.81	3.05	5.2	9.21	87.8	42.2	7.5	1.3	0.53	13.7
54	2	1.566	54.6	22.2643	79	94	0.840426	102／75	33	115	1.039	-0.8	0.945	0.1	5.92	1.74	1.43	3.48	4.82	6.84	86.2	44.5	21.7	1.01	55.8	23.62
54	2	1.577	51.4	20.6681	87	90	0.966667	122／86	30.7	100	0.893	-2	0.878	-0.4	7.51	1.5	1.49	5.09	5.86	6.24	85.4	40.9	38.9	0.32	0.45	7.1
54	2	1.525	45.5	19.5646	81	89	0.910112	129／76	29.3	87	0.814	-2.7	0.795	-1.1	6.61	1.38	2.48	3.2	4.8	5.23	83.7	35.9	30.6	0.16	0.41	8.2
54	2	1.53	55.3	23.6234	81	96	0.84375	111／74	34.1	123	0.904	-1.9	0.832	-0.8	6.24	1.15	2.26	3.52	5.6	7.59	80.8	43	18.7	0.15	0.26	4.8
54	2	1.66	61	22.1367	77	99	0.777778	127／80	33.2	122	1.047	-0.7	0.96	0.3	3.6	1.12	1.81	1.3	5.6	6.8	79.7	27.4	11.8	0.23	0.4	3.8
54	2	1.58	50.7	20.3092	62	84	0.738095	116／78	30.1	97	0.787	-2.9	0.689	-2	4.48	1.85	1.6	2.22	4.04	4.07	77.8	39.3	27.3	0.35	0.49	5.7
54	2	1.655	63.1	23.0374	78	92	0.847826	134／81	33.7	129	1.198	0.5	0.975	0.4	6.51	1.07	1.39	3.78	5.2	6.8	77.2	11.8	14.7	0.42	0.57	11
54	2	1.546	48.6	20.3337	70	85	0.823529	127／75	29.7	93	1.06	-0.6	0.945	0.1	4.2	1.07	1.02	2.58	4.9	5.5	77	34	11.8	0.23	0.42	5
54	2	1.495	38.9	17.4047	62	77	0.805195	138／87	24.3	63	0.717	-3.5	0.641	-2.4	5.71	0.97	1.97	3.23	6.11	7.34	75.6	41.5	60.4	0.24	0.51	2.8
54	2	1.535	52	22.0692	68	88	0.772727	124／66	32.8	111	0.992	-1.2	0.941	0.1	6.58	1.52	1.65	3.71	5.5	6.3	74.5	34.9	26.5	0.59	0.37	5.7
54	2	1.53	66.3	28.3224	92	102	0.901961	130／74	41.4	180	1.042	-0.8	0.891	-0.3	4.75	0.92	1.71	3.02	5.76	5.59	72.9	39.6	7	0.15	0.3	4.7
54	2	1.54	56.4	23.7814	78	94	0.829787	106／70	35.2	129	1.305	1.4	1.053	1	4.7	0.9	1.72	2.9	5.38	4.9	72.1	50.2	21.9	0.15	0.44	28.9
54	2	1.57	64.7	26.2485	77	96	0.802083	122／72	39.5	163	1.104	-0.2	0.859	-0.6	6.08	1.23	1.57	4.16	5.4	6.12	71.9	31.9	17.7	0.15	0.24	6.2
54	2	1.505	48.7	21.5009	71	86	0.825581	115／82	31.5	102	1.024	-0.9	0.906	-0.2	6.32	1.83	1.54	3.95	4.8	6.7	59.1	35	79.7	0.36	0.24	7
54	2	1.61	56.5	21.797	80	92	0.869565	109／62	31.5	111	1.137	0	1.034	0.9	4.79	1.29	1.21	3.32	5.01	5.12	49.3	25.1	17	0.29	0.2	7.4
54	2	1.525	67.3	28.9385	97	103	0.941748	113／59	42.2	187	0.969	-1.4	0.704	-1.9	5.11	2.49	1.28	4.3	9.4	21.84	39.4	16.9	11.8	0.15	0.1	5.2

## Sheet: Sheet3
0.21	5.3	1.005	0.31	5.4	1.105
0.16	9.6	0.855	0.26	9.7	0.955
0.2	10.2	0.774	0.3	10.3	0.874
0.34	6.3	0.928	0.44	6.4	1.028
0.43	6.6	0.876	0.53	6.7	0.976
0.32	5	0.951	0.42	5.1	1.051
0.35	18.2	1.011	0.45	18.3	1.111
0.43	9.7	0.916	0.53	9.8	1.016
0.61	11.6	0.966	0.71	11.7	1.066
0.29	4.4	0.933	0.39	4.5	1.033
0.4	10.8	0.741	0.5	10.9	0.841
0.32	9.7	0.784	0.42	9.8	0.884
1.159	0.2	0.895	1.259	0.3	0.995
1.195	0.5	0.899	1.295	0.6	0.999
1.196	0.5	1.136	1.296	0.6	1.236
1.201	0.6	0.875	1.301	0.7	0.975
1.207	0.6	0.927	1.307	0.7	1.027
1.209	0.6	0.913	1.309	0.7	1.013
4.32	0.72	1.66	2.29	4.42	0.82	1.76	2.39
5.23	1.81	1.43	3.59	5.33	1.91	1.53	3.69
5.01	1.15	1.32	3.24	5.11	1.25	1.42	3.34
0.17	11	1.53	5.03	0.27	11.1	1.63	5.13
0.07	9.03	1.39	1.39	0.17	9.13	1.49	1.49
0.25	9.4	1.96	1.7	0.35	9.5	2.06	1.8
0.18	13.6	1.84	1.54	0.28	13.7	1.94	1.64
0.28	11.4	1.36	3.21	0.38	11.5	1.46	3.31
0.56	5.5	1.7	2.58	0.66	5.6	1.8	2.68
0.4	2.61	1.65	2.52	0.5	2.71	1.75	2.62
0.12	12.9	1.78	2.78	0.22	13	1.88	2.88
0.24	6.2	1.39	1.36	0.34	6.3	1.49	1.46
0.24	9.7	1.59	4.38	0.34	9.8	1.69	4.48
0.25	7.3	1.08	2.61	0.35	7.4	1.18	2.71
0.45	10.8	2.07	2.41	0.55	10.9	2.17	2.51
5.53	1.11	1.62	3.5	5.63	1.21	1.72	3.6
5.65	0.86	2.56	2.7	5.75	0.96	2.66	2.8
4.86	1.18	1.94	2.46	4.96	1.28	2.04	2.56
4	0.98	1.81	1.83	1.08	1.91
4.1	0.88	1.48	2.1	0.98	1.58
5.67	0.86	1.94	2.9	0.96	2.04
5.3	1.61	1.28	3.83	1.71	1.38
1.198	0.5	0.866	1.298	0.6	0.966
1.2	0.6	0.939	1.3	0.7	1.039
1.209	0.6	1.017	1.309	0.7	1.117
1.246	0.9	0.895	1.346	1	0.995
1.25	1	0.952	1.35	1.1	1.052
1.269	1.1	1.155	1.369	1.2	1.255
1.275	1.2	0.962	1.375	1.3	1.062
1.279	1.2	0.943	1.379	1.3	1.043
1.28	1.2	1.059	1.38	1.3	1.159
1.323	1.6	1.059	1.423	1.7	1.159
1.402	2.2	1.102	1.502	2.3	1.202
1.406	2.3	1.11	1.506	2.4	1.21
1.564	3.6	1.177	1.664	3.7	1.277
